# Supplementary material for: Systems analysis of long-term heat stress responses in the C4 grass Setaria viridis
Source: Plant Cell. 2025 Jan 8;37(4):koaf005. doi: 10.1093/plcell/koaf005 (PMC11964294; doi:10.1093/plcell/koaf005)
Supplement: koaf005_Supplementary_Data [file koaf005_supplementary_data.zip]

Archive with 7 entries (7 files):
- Sharwood Check List TPC.pdf
- Supplementary Figures S1S17 and Methods.pdf
- Supplementary Data Set S1.xlsx
- Supplementary Data Set S2.xlsx
- Supplementary Data Set S3  Dark Respiration.xlsx
- Supplementary Tables 1  5.xlsx
- Supplementary File 1 HTML files associated with supplementary DS 2.zip
