# Supplementary material for: Systems analysis of long-term heat stress responses in the C4 grass Setaria viridis
Source: Plant Cell. 2025 Jan 8;37(4):koaf005. doi: 10.1093/plcell/koaf005 (PMC11964294; doi:10.1093/plcell/koaf005)
Supplement: koaf005_Supplementary_Data [file koaf005_supplementary_data.zip › Supplementary Data Set S1.xlsx]

## Sheet: Sheet1
Supplementary Data Set S1. Responses of leaf metabolites to two weeks of heat stress in Setaria viridis as measured by gas chromatography / mass spectromtry (GC/MS) metabolomics. See the main text for detailed materials and methods. Briefly, leaf discs taken from the centres of the youngest mature fully-expanded leaves on 2-week heat stressed and control plants were extracted using a hot 85% meth…
Metabolite Chemical Class	Metabolite Name	Analyte Signal Name (with Derivative Info, MSRI Library Retention Index and Quantifier Ion m/z)	Average Detected Retention Time (min)	Average Detected Kovats Retention Index (RI)	Quantifier Ion m/z	Setaria viridis A10 (leaf) * 42degreeC_2 week / Setaria viridis A10 (leaf) * 28degreeC_2 week	p-val	p < 0.05 ? (TRUE / FALSE)
Amino Acid (Canonical Proteinogenic)	Glycine	Glycine (3TMS)_ID23_RI1302.1_MZ248	7.333	1302.6	248	0.73	0.29246	FALSE
Amino Acid (Canonical Proteinogenic)	L-Alanine	L-Alanine (3TMS)_ID33_RI1357_MZ188	7.815	1357.8	188	1.75	0.17098	FALSE
Amino Acid (Canonical Proteinogenic)	L-Asparagine	L-Asparagine (3TMS)_ID93_RI1670.5_MZ188	10.332	1669.7	188	0.76	0.31955	FALSE
Amino Acid (Canonical Proteinogenic)	L-Aspartic acid	L-Aspartic acid (3TMS)_ID58_RI1508.5_MZ218	9.118	1507.9	218	0.15	0.01024	TRUE
Amino Acid (Canonical Proteinogenic)	L-Glutamic acid	L-Glutamic acid (3TMS)_ID82_RI1615.3_MZ246	9.919	1614.7	246	0.62	0.02061	TRUE
Amino Acid (Canonical Proteinogenic)	L-Glutamine	L-Glutamine (3TMS)_ID111_RI1773.4_MZ156	11.097	1771.7	156	0.46	0.0774	FALSE
Amino Acid (Canonical Proteinogenic)	L-Isoleucine	L-Isoleucine (2TMS)_ID20_RI1287.4_MZ158	7.192	1286.5	158	1.62	0.01801	TRUE
Amino Acid (Canonical Proteinogenic)	L-Methionine	L-Methionine (2TMS)_ID59_RI1514.8_MZ176	9.169	1514.7	176	0.82	0.46433	FALSE
Amino Acid (Canonical Proteinogenic)	L-Phenylalanine	L-Phenylalanine (2TMS)_ID84_RI1631.9_MZ218	10.05	1632	218	1.59	0.2028	FALSE
Amino Acid (Canonical Proteinogenic)	L-Proline	L-Proline (2TMS)_ID22_RI1297_MZ142	7.279	1296.4	142	2.28	0.00013	TRUE
Amino Acid (Canonical Proteinogenic)	L-Serine	L-Serine (2TMS)_ID17_RI1254.4_MZ132	6.899	1252.9	132	0.49	0.00385	TRUE
Amino Acid (Canonical Proteinogenic)	L-Threonine	L-Threonine (2TMS)_ID21_RI1292.7_MZ219	7.227	1290.5	219	0.94	0.69542	FALSE
Amino Acid (Canonical Proteinogenic)	L-Valine	L-Valine (2TMS)_ID14_RI1210.5_MZ144	6.502	1207.7	144	1.14	0.36407	FALSE
Amino Acid (Non-Canonical)	2-methylserine	2-methylserine (3TMS) _ID15_RI1219_MZ160	6.611	1220	160	8.54	0.02553	TRUE
Amino Acid (Non-Canonical)	5-aminolevulinic acid	5-aminolevulinic acid MX (1TMS) Peak 2 (Minor)_ID113_RI1784.5_MZ345	11.213	1787.1	345	5.44	0.37742	FALSE
Amino Acid (Non-Canonical)	Beta-Alanine	beta-Alanine (3TMS)_ID49_RI1424_MZ248	8.385	1423	248	0.38	0.0003	TRUE
Amino Acid (Non-Canonical)	Gamma-Aminobutyric acid	4-Aminobutyric acid (3TMS)_ID63_RI1524.8_MZ174	9.241	1523.9	174	1.99	0.46376	FALSE
Amino Acid (Non-Canonical)	L-Alpha-aminobutyric acid	2-Aminobutyric acid (2TMS)_ID4_RI1165.5_MZ130	6.111	1162.8	130	2.14	0.02758	TRUE
Amino Acid (Non-Canonical)	L-Homoserine	L-Homoserine (2TMS)_ID32_RI1356.4_MZ146	7.781	1353.8	146	2.39	0.15693	FALSE
Amino Acid (Non-Canonical)	N-Acetylserine	N-Acetyl-L-serine (2TMS)_ID56_RI1499_MZ261	9.044	1498.4	261	1.96	0.08986	FALSE
Amino Acid (Non-Canonical)	O-Acetylserine	O-Acetyl-L-serine (2TMS)_ID39_RI1389_MZ216	8.076	1387.6	216	0.91	0.77836	FALSE
Amino Acid (Non-Canonical)	Ornithine	Ornithine (4TMS)_ID118_RI1812.2_MZ174	11.391	1810.8	174	1.41	0.12228	FALSE
Amino Acid (Non-Canonical)	p-Aminobenzoic acid	p-Aminobenzoic acid (2TMS)_ID121_RI1839.4_MZ266	11.598	1838.6	266	0.61	0.04611	TRUE
Amino Acid (Non-Canonical)	Pyroglutamic acid	Pyroglutamic acid (2TMS)_ID62_RI1522.1_MZ156	9.224	1522	156	0.87	0.23224	FALSE
Antioxidant (Non-Polar)	alpha-Tocopherol	alpha-Tocopherol (1TMS)_ID211_RI3151.3_MZ502	18.741	3148.8	502	5.62	0.0004	TRUE
Antioxidant (Polar)	L(+)-Ascorbic acid	L(+)-Ascorbic acid (4TMS)_ID138_RI1936.8_MZ332	12.282	1934.7	332	3.22	0.11394	FALSE
Inorganic Acid	Phosphoric acid	Phosphoric acid (3TMS)_ID18_RI1263.9_MZ314	6.916	1263	314	1.77	0.00121	TRUE
Inositol	myo-Inositol	myo-Inositol (6TMS)_ID154_RI2076.6_MZ318	13.194	2078.8	318	0.9	0.40878	FALSE
Inositol Glycoside	Galactinol	Unident._MST_RI2954.7_ID309_ID309_RI2954.7_MZ305	17.839	2953.7	305	22.94	0.0005	TRUE
Organic Acid (Alpha-Keto, Dicarboxylic, 5-Carbon)	Oxoglutaric acid	2-Ketoglutaric acid methoxime (2TMS)_ID70_RI1571.1_MZ198	9.579	1569.3	198	0.42	0.05168	FALSE
Organic Acid (Cyclitol)	Shikimic acid	Shikimic acid (4TMS)_ID115_RI1799_MZ204	11.28	1796.2	204	0.92	0.84483	FALSE
Organic Acid (Dicarboxylic, 3-Carbon)	Malonic acid	Malonic acid (2TMS)_ID10_RI1197.9_MZ75	6.406	1196.5	75	0.96	0.71903	FALSE
Organic Acid (Dicarboxylic, 4-Carbon)	Succinic acid	Succinic acid (2TMS)_ID25_RI1311.9_MZ247	7.391	1309.3	247	0.53	0.00033	TRUE
Organic Acid (Dicarboxylic, Alpha-Hydroxy, 4-Carbon)	Malic acid	Malic acid (3TMS)_ID235_RI1475.5_MZ233	8.829	1476.1	233	1.53	0.02994	TRUE
Organic Acid (Hydroxy, Dicarboxylic, 5-Carbon)	Citramalic acid	Citramalic acid (3TMS)_ID53_RI1462.4_MZ259	8.73	1462.4	259	1.51	0.21941	FALSE
Organic Acid (Hydroxy, Tricarboxylic, 5-Carbon)	Citric acid	Citric acid (4TMS)_ID117_RI1810.9_MZ465	11.373	1808.5	465	0.45	0.00033	TRUE
Organic Acid (Phosphorylated)	Glycolic acid-2-phosphate	Glycolic acid-2-phosphate (3TMS)_ID74_RI1588.5_MZ357	9.726	1588.9	357	0.81	0.51855	FALSE
Organic Acid (Unsaturated, Dicarboxylic, 4-Carbon)	Fumaric acid	Fumaric acid (2TMS)_ID30_RI1346.7_MZ246	7.702	1344.8	246	1.86	0.04376	TRUE
Polyamine (Diamine, 4-Carbon)	Putrescine	Putrescine (4TMS)_ID106_RI1739.2_MZ214	10.858	1739.8	214	2.54	0.00272	TRUE
Sugar (Aldohexose)	Fructose	Fructose methoxime (5TMS) EZ Peak 1_ID122_RI1854.6_MZ364	11.714	1853.8	364	10.27	0.06346	FALSE
Sugar (Aldohexose)	Galactose	Galactose methoxime (5TMS) EZ Peak 1_ID127_RI1873.8_MZ160	11.847	1873.1	160	16.32	0.05793	FALSE
Sugar (Aldohexose)	Glucose	Glucose methoxime (5TMS)_ID128_RI1879.1_MZ160	11.888	1878.5	160	10.36	0.05879	FALSE
Sugar (Aldohexose)	Mannose	Mannose MX (5TMS) EZ Peak 1 (Major)_ID125_RI1866.1_MZ205	11.814	1867.2	205	4.56	0.00244	TRUE
Sugar (Aldopentose)	Arabinose	Arabinose methoxime (4TMS)_ID91_RI1667.8_MZ217	10.304	1665.8	217	1.59	0.03525	TRUE
Sugar (Aldopentose)	Lyxose	Lyxose MX (4TMS) EZ Peak 1 (Major)_ID77_RI1594.4_MZ205	9.785	1596.5	205	2.33	0.07793	FALSE
Sugar (Aldopentose)	Ribose	Ribose methoxime (4TMS)_ID92_RI1667.8_MZ217	10.304	1665.8	217	1.59	0.03525	TRUE
Sugar (Aldopentose)	Xylose	Xylose methoxime (4TMS) EZ Peak 2_ID89_RI1645.8_MZ217	10.134	1643.3	217	1.38	0.23568	FALSE
Sugar (Deoxyhexose)	Rhamnose	Rhamnose methoxime (4TMS) EZ Peak 1_ID99_RI1708.9_MZ277	10.621	1707.4	277	3.16	0.05599	FALSE
Sugar (Disaccharide)	Cellobiose	Cellobiose methoxime (8TMS) EZ Peak 1_ID190_RI2680.6_MZ361	16.477	2678	361	3.6	0.00021	TRUE
Sugar (Disaccharide)	Gentiobiose	Gentiobiose methoxime (8TMS) EZ Peak 1_ID199_RI2786.4_MZ361	17.034	2783.5	361	5.79	0.01277	TRUE
Sugar (Disaccharide)	Maltose	Maltose methoxime (8TMS) EZ Peak 1_ID193_RI2718_MZ361	16.68	2715.9	361	2.3	0.00405	TRUE
Sugar (Disaccharide)	Melibiose	Unident._MST_RI2874.7_ID74_ID300_RI2874.7_MZ217	17.473	2874.9	217	32.26	0.00066	TRUE
Sugar (Disaccharide)	Sucrose	Sucrose (8TMS)_ID187_RI2621_MZ451	16.166	2620.1	451	2.1	2e-05	TRUE
Sugar (Disaccharide)	Trehalose	Trehalose (8TMS)_ID194_RI2725.1_MZ191	16.709	2722.4	191	1.81	0.001	TRUE
Sugar (Ketopentose)	Xylulose	[Xylulose (4TMS)_MS73_RI1565.7]_ID69_RI1565.7_MZ306	9.553	1565.9	306	8.16	0.00079	TRUE
Sugar (Trisaccharide)	Raffinose	Unident._MST_RI3375.1_ID251_ID251_RI3375.1_MZ437	19.789	3373.1	437	34.64	0.00069	TRUE
Sugar Acid (3-Carbon)	Glyceric acid	Glyceric acid (3TMS)_ID27_RI1322.4_MZ292	7.481	1319.5	292	2.1	0.00421	TRUE
Sugar Acid (4-Carbon)	Threonic acid	Threonic acid (4TMS)_ID64_RI1545.8_MZ292	9.389	1544	292	0.84	0.04842	TRUE
Sugar Acid (6-Carbon)	Glucuronic acid	Glucuronic acid methoxime (5TMS) EZ Peak 1_ID135_RI1919.4_MZ333	12.169	1916.9	333	1.56	0.13232	FALSE
Sugar Acid (Phosphorylated)	3-Phosphoglyceric acid	Glyceric acid-3-phosphate (4TMS)_ID114_RI1796.4_MZ357	11.278	1795.8	357	0.34	0.00259	TRUE
Sugar Alcohol (4-Carbon)	D-Threitol	Threitol (4TMS)_ID54_RI1482.3_MZ293	8.893	1481.1	293	3.4	0.02542	TRUE
Sugar Alcohol (4-Carbon)	Erythritol	Erythritol (4TMS)_ID55_RI1490_MZ307	8.962	1489	307	3.84	0.00043	TRUE
Sugar Alcohol (5-Carbon)	Xylitol	[Xylitol (5TMS)_MS85_RI1685.7]_ID96_RI1685.7_MZ319	10.458	1686.5	319	1.7	0.00078	TRUE
Sugar Alcohol (6-Carbon)	Galactitol	Galactitol (6TMS)_ID136_RI1919.7_MZ217	12.192	1920.3	217	3.78	0.00235	TRUE
Sugar Alcohol (6-Carbon)	Sorbitol	Sorbitol (6TMS)_ID134_RI1918.6_MZ319	12.172	1917.5	319	6.33	0.00178	TRUE
Sugar Alcohol (Phosphorylated)	Glycerol-2-phosphate	Glycerol-2-phosphate (4TMS)_ID101_RI1714.6_MZ299	10.672	1714.9	299	1.53	0.07681	FALSE
Sugar Phosphate	Fructose-6-phosphate	Fructose-6-phosphate methoxime (6TMS)_ID170_RI2290.4_MZ299	14.422	2287.8	299	1.33	0.03389	TRUE
Sugar Phosphate	Glucose-6-phosphate	Glucose-6-phosphate methoxime (6TMS) EZ Peak 2_ID174_RI2328.1_MZ315	14.621	2325.2	315	1.33	0.46343	FALSE
