# Supplementary material for: Systems analysis of long-term heat stress responses in the C4 grass Setaria viridis
Source: Plant Cell. 2025 Jan 8;37(4):koaf005. doi: 10.1093/plcell/koaf005 (PMC11964294; doi:10.1093/plcell/koaf005)
Supplement: koaf005_Supplementary_Data [file koaf005_supplementary_data.zip › Supplementary Data Set S2.xlsx]

## Sheet: Supplementary Data Set S2
Supplementary Data Set S2 - Systematic analysis of correlations between the responses of Setaria viridis leaf transcripts and proteins in major functional categories to 2 weeks of heat stress. Protein group and transcript fold change data were mapped onto one another by matching GeneID. In the case of protein groups with multiple semi-redundant protein members, the GeneID of the protein with the …
Functional Bin Sort Order	Functional Bin	Level	r (log2FCtranscript, log2FCprotein)	r-squared (log2FCtranscript, log2FCprotein)	Number of Proteins	html_file	Link to interactive scatterplot
21	PS.calvin cycle	2	0.93	0.87	17	ps_calvin-cycle.html	ps_calvin-cycle.html
28	protein.degradation.ubiquitin	3	0.92	0.85	17	protein_degradation_ubiquitin.html	protein_degradation_ubiquitin.html
10	secondary metabolism	1	0.86	0.73	14	secondary-metabolism.html	secondary-metabolism.html
2	major CHO metabolism	1	0.84	0.7	10	major-cho-metabolism.html	major-cho-metabolism.html
12	redox	1	0.84	0.7	37	redox.html	redox.html
25	redox.ascorbate and glutathione	2	0.82	0.67	13	redox_ascorbate-and-glutathione.html	redox_ascorbate-and-glutathione.html
13	misc	1	0.79	0.62	44	misc.html	misc.html
0	signalling	1	0.76	0.58	16	signalling.html	signalling.html
17	RNA.regulation of transcription	2	0.73	0.53	19	rna_regulation-of-transcription.html	rna_regulation-of-transcription.html
23	protein.degradation	2	0.7	0.49	40	protein_degradation.html	protein_degradation.html
4	not assigned	1	0.67	0.44	87	not-assigned.html	not-assigned.html
5	stress	1	0.66	0.43	27	stress.html	stress.html
18	stress.abiotic	2	0.64	0.41	25	stress_abiotic.html	stress_abiotic.html
3	RNA	1	0.55	0.31	38	rna.html	rna.html
11	PS	1	0.54	0.29	71	ps.html	ps.html
33	protein.synthesis.ribosomal protein.prokaryotic.chloroplast	5	-0.47	0.22	19	protein_synthesis_ribosomal-protein_prokaryotic_chloroplast.html	protein_synthesis_ribosomal-protein_prokaryotic_chloroplast.html
8	mitochondrial electron transport / ATP synthesis	1	0.46	0.21	14	mitochondrial-electron-transport-atp-synthesis.html	mitochondrial-electron-transport-atp-synthesis.html
9	transport	1	0.45	0.2	38	transport.html	transport.html
31	protein.synthesis.ribosomal protein.prokaryotic	4	-0.44	0.2	20	protein_synthesis_ribosomal-protein_prokaryotic.html	protein_synthesis_ribosomal-protein_prokaryotic.html
36	protein.synthesis.ribosomal protein.prokaryotic.chloroplast.50S subunit	6	-0.37	0.14	14	protein_synthesis_ribosomal-protein_prokaryotic_chloroplast_50s-subunit.html	protein_synthesis_ribosomal-protein_prokaryotic_chloroplast_50s-subunit.html
1	amino acid metabolism	1	0.36	0.13	27	amino-acid-metabolism.html	amino-acid-metabolism.html
19	amino acid metabolism.synthesis	2	0.34	0.12	22	amino-acid-metabolism_synthesis.html	amino-acid-metabolism_synthesis.html
16	nucleotide metabolism	1	0.33	0.11	16	nucleotide-metabolism.html	nucleotide-metabolism.html
6	protein	1	0.3	0.09	190	protein.html	protein.html
14	lipid metabolism	1	-0.31	0.09	12	lipid-metabolism.html	lipid-metabolism.html
26	not assigned.no ontology	2	0.28	0.08	30	not-assigned_no-ontology.html	not-assigned_no-ontology.html
15	cell	1	0.18	0.03	21	cell.html	cell.html
35	protein.synthesis.ribosomal protein.eukaryotic.60S subunit	5	0.15	0.02	29	protein_synthesis_ribosomal-protein_eukaryotic_60s-subunit.html	protein_synthesis_ribosomal-protein_eukaryotic_60s-subunit.html
20	protein.targeting	2	-0.15	0.02	11	protein_targeting.html	protein_targeting.html
24	protein.synthesis	2	-0.15	0.02	87	protein_synthesis.html	protein_synthesis.html
32	protein.synthesis.ribosomal protein.eukaryotic	4	0.11	0.01	48	protein_synthesis_ribosomal-protein_eukaryotic.html	protein_synthesis_ribosomal-protein_eukaryotic.html
22	PS.lightreaction	2	0.09	0.01	45	ps_lightreaction.html	ps_lightreaction.html
29	protein.synthesis.ribosomal protein	3	-0.11	0.01	68	protein_synthesis_ribosomal-protein.html	protein_synthesis_ribosomal-protein.html
7	TCA / org transformation	1	0.07	0	13	tca-org-transformation.html	tca-org-transformation.html
27	PS.lightreaction.photosystem II	3	0.06	0	24	ps_lightreaction_photosystem-ii.html	ps_lightreaction_photosystem-ii.html
34	protein.synthesis.ribosomal protein.eukaryotic.40S subunit	5	0.06	0	19	protein_synthesis_ribosomal-protein_eukaryotic_40s-subunit.html	protein_synthesis_ribosomal-protein_eukaryotic_40s-subunit.html
30	PS.lightreaction.photosystem I	3	0.05	0	29	ps_lightreaction_photosystem-i.html	ps_lightreaction_photosystem-i.html
