# Supplementary material for: Systems analysis of long-term heat stress responses in the C4 grass Setaria viridis
Source: Plant Cell. 2025 Jan 8;37(4):koaf005. doi: 10.1093/plcell/koaf005 (PMC11964294; doi:10.1093/plcell/koaf005)
Supplement: koaf005_Supplementary_Data [file koaf005_supplementary_data.zip › Supplementary Data Set S3 Dark Respiration.xlsx]

## Sheet: DarkRespiration
Heat 1	Dark Respiration
Obs	HHMMSS	FTime	EBal?	Photo	Cond	Ci	Trmmol	VpdL	CTleaf	Area	BLC_1	StmRat	BLCond	Tair	Tleaf	TBlk	CO2R	CO2S	H2OR	H2OS	RH_R	RH_S	Flow	PARi	PARo	Press	CsMch	HsMch	StableF	BLCslope	BLCoffst	f_parin	f_parout	alphaK	Status	fda	Trans	Tair_K	Twall_K	R(W/m2)	Tl-Ta	SVTleaf	h2o_i	h20diff	CTair	SVTair	CndTotal	vp_kPa	VpdA
in	in	in	in	out	out	out	out	out	out	in	out	in	out	in	in	in	in	in	in	in	in	in	in	in	in	in	in	in	in	in	in	in	in	in	in	out	out	out	out	out	out	out	out	out	out	out	out	out	out
29	14:53:25	14252.5	0	-2.06469	0.0733962	413.246	1.35896	1.74251	24.2909	2.4	2.21043	1	4.42087	25.0717	24.2909	24.9658	377.639	379.506	12.1599	13.7751	36.0813	40.8746	199.138	-1.23255	0.0967358	94.7509	0.20622	-0.0845798	1	-0.219565	2.73739	1	0	0.16	111115	0.829743	0.00135896	297.441	298.222	-0.197207	-0.410054	3.04771	32.1655	18.3904	24.6813	3.11976	0.0721975	1.30521	1.81456
30	14:53:27	14254	0	-2.0822	0.0733746	413.655	1.35858	1.74254	24.2904	2.4	2.21043	1	4.42087	25.0716	24.2904	24.9659	377.633	379.521	12.159	13.7738	36.0795	40.8719	199.14	-1.21493	0.0939899	94.751	0.20622	-0.0845798	1	-0.219565	2.73739	1	0	0.16	111115	0.829748	0.00135858	297.44	298.222	-0.194388	-0.409858	3.04762	32.1645	18.3907	24.681	3.11971	0.0721766	1.30508	1.81463
31	14:53:29	14255.5	0	-2.09992	0.0733498	414.071	1.35819	1.74262	24.2901	2.4	2.21043	1	4.42087	25.0716	24.2901	24.9661	377.627	379.537	12.1582	13.7725	36.0775	40.8689	199.145	-1.21015	0.0799895	94.7511	0.20622	-0.0845798	1	-0.219565	2.73739	1	0	0.16	111115	0.829772	0.00135819	297.44	298.222	-0.193624	-0.40969	3.04757	32.164	18.3915	24.6809	3.11968	0.0721527	1.30496	1.81473
32	14:55:51	14398	0	-2.02662	0.0709527	413.875	1.32159	1.75201	24.308	2.4	2.21043	1	4.42087	25.0691	24.308	24.9664	377.694	379.532	12.1372	13.708	36.0184	40.68	199.152	-1.23895	0.100328	94.7499	0.20622	-0.0845798	1	-0.219565	2.73739	1	0	0.16	111115	0.829801	0.00132159	297.458	298.219	-0.198233	-0.398652	3.05084	32.1988	18.4908	24.6886	3.12112	0.069832	1.29883	1.82228
Average				-2.06836
Heat 2	DARK Repiration
30	12:34:45	11935.5	0	-2.25869	0.0780261	417.458	1.065	1.27197	24.9617	2.25	2.24337	1	4.48674	25.1257	24.9617	25.0146	377.203	379.281	19.0197	20.1891	55.8868	59.3241	200.768	-0.0852525	0.153217	94.1332	0.158404	-0.0166378	1	-0.219565	2.73739	1	0	0.16	111115	0.892303	0.001065	298.112	298.276	-0.0136404	-0.355941	3.17243	33.7015	13.5124	25.0437	3.18797	0.0766924	1.90047	1.28751
31	12:34:49	11940	0	-2.28684	0.0778523	418.159	1.06258	1.27187	24.9602	2.25	2.24337	1	4.48674	25.126	24.9602	25.0154	377.188	379.299	19.0204	20.187	55.8875	59.3172	200.794	-0.0704606	0.137194	94.1329	0.158404	-0.0166378	1	-0.219565	2.73739	1	0	0.16	111115	0.892416	0.00106258	298.11	298.276	-0.0112737	-0.354914	3.17213	33.6984	13.5114	25.0431	3.18785	0.0765245	1.90026	1.28759
32	12:34:55	11945	0	-2.26856	0.0775034	417.99	1.05771	1.27165	24.9574	2.25	2.24337	1	4.48674	25.1263	24.9574	25.0163	377.205	379.298	19.0225	20.1837	55.8923	59.307	200.801	-0.0676247	0.117755	94.1333	0.158404	-0.0166378	1	-0.219565	2.73739	1	0	0.16	111115	0.892449	0.00105771	298.107	298.276	-0.01082	-0.352942	3.17162	33.6928	13.5091	25.0419	3.18762	0.0761874	1.89996	1.28766
Average				-2.27136
Heat 3	Dark Respiration
	17:01:28	10303.5	0	-2.39625	0.0872559	413.066	1.43903	1.54264	25.0264	2.1	2.2763	1	4.55261	25.4161	25.0264	25.1616	377.085	379.028	15.9484	17.4327	46.0882	50.3795	200.047	-1.21547	0.152738	94.193	-2.3981	-0.0265771	1	-0.219565	2.73739	1	0	0.16	111115	0.952603	0.00143903	298.176	298.566	-0.194475	-0.460922	3.18468	33.8101	16.3775	25.2212	3.22186	0.085615	1.64204	1.57982
31	17:01:31	10306	0	-2.39974	0.0870899	413.221	1.43621	1.54251	25.0245	2.1	2.2763	1	4.55261	25.4161	25.0245	25.1617	377.087	379.034	15.9491	17.4304	46.0902	50.3735	200.058	-1.23425	0.14109	94.1928	-2.3981	-0.0265771	1	-0.219565	2.73739	1	0	0.16	111115	0.952655	0.00143621	298.174	298.566	-0.19748	-0.459815	3.18432	33.8065	16.3761	25.2203	3.22168	0.0854551	1.64182	1.57986
32	17:01:34	10309.5	0	-2.39555	0.0869146	413.23	1.43317	1.54228	25.0217	2.1	2.2763	1	4.55261	25.4161	25.0217	25.1617	377.087	379.031	15.9491	17.4273	46.0901	50.3649	200.066	-1.23607	0.14637	94.1925	-2.3981	-0.0265771	1	-0.219565	2.73739	1	0	0.16	111115	0.952695	0.00143317	298.172	298.566	-0.197772	-0.458525	3.1838	33.801	16.3737	25.2189	3.22142	0.0852864	1.64152	1.5799
Average				-2.39718
Heat 4	Dark Respiration
Obs	HHMMSS	FTime	EBal?	Photo	Cond	Ci	Trmmol	VpdL	CTleaf	Area	BLC_1	StmRat	BLCond	Tair	Tleaf	TBlk	CO2R	CO2S	H2OR	H2OS	RH_R	RH_S	Flow	PARi	PARo	Press	CsMch	HsMch	StableF	BLCslope	BLCoffst	f_parin	f_parout	alphaK	Status	fda	Trans	Tair_K	Twall_K	R(W/m2)	Tl-Ta	SVTleaf	h2o_i	h20diff	CTair	SVTair	CndTotal	vp_kPa	VpdA
in	in	in	in	out	out	out	out	out	out	in	out	in	out	in	in	in	in	in	in	in	in	in	in	in	in	in	in	in	in	in	in	in	in	in	in	out	out	out	out	out	out	out	out	out	out	out	out	out	out
30	12:22:48	11502.5	0	-2.24967	0.0676009	421.749	1.14136	1.58711	25.1517	1.95	2.30924	1	4.61848	25.0744	25.1517	24.8221	377.019	378.784	15.9675	17.0571	47.5714	50.7694	200.791	-0.0215165	0.105063	95.0604	2.7454	0.0106216	1	-0.219565	2.73739	1	0	0.16	111115	1.0297	0.00114136	298.302	298.224	-0.00344264	-0.393614	3.20856	33.7528	16.6958	25.1131	3.20117	0.0666257	1.62145	1.57972
31	12:22:51	11505.5	0	-2.28669	0.0687122	421.785	1.15915	1.58615	25.1458	1.95	2.30924	1	4.61848	25.0744	25.1458	24.8224	377.008	378.802	15.9486	17.0551	47.4728	50.7644	200.784	-0.0347252	0.123706	95.0599	2.7454	0.0106216	1	-0.219565	2.73739	1	0	0.16	111115	1.02966	0.00115915	298.296	298.224	-0.00555604	-0.399134	3.20741	33.741	16.6858	25.1101	3.2006	0.0677049	1.62126	1.57934
32	12:22:54	11509	0	-2.28635	0.0685863	421.895	1.15693	1.58596	25.1436	1.95	2.30924	1	4.61848	25.0746	25.1436	24.8225	377.029	378.823	15.9485	17.0529	47.4715	50.7572	200.778	-0.0150446	0.12437	95.0591	2.7454	0.0106216	1	-0.219565	2.73739	1	0	0.16	111115	1.02963	0.00115693	298.294	298.225	-0.00240713	-0.398149	3.207	33.7369	16.6839	25.1091	3.20041	0.0675827	1.62104	1.57937
Average				-2.27424
Mean (Heat)				-2.25278
Standard error				0.13622
Control 1	Dark Respiration
Obs	HHMMSS	FTime	EBal?	Photo	Cond	Ci	Trmmol	VpdL	CTleaf	Area	BLC_1	StmRat	BLCond	Tair	Tleaf	TBlk	CO2R	CO2S	H2OR	H2OS	RH_R	RH_S	Flow	PARi	PARo	Press	CsMch	HsMch	StableF	BLCslope	BLCoffst	f_parin	f_parout	alphaK	Status	fda	Trans	Tair_K	Twall_K	R(W/m2)	Tl-Ta	SVTleaf	h2o_i	h20diff	CTair	SVTair	CndTotal	vp_kPa	VpdA
in	in	in	in	out	out	out	out	out	out	in	out	in	out	in	in	in	in	in	in	in	in	in	in	in	in	in	in	in	in	in	in	in	in	in	in	out	out	out	out	out	out	out	out	out	out	out	out	out	out
31	14:28:47	15611.5	0	-1.14677	0.0192092	461.33	0.416308	2.0187	24.8849	5.1	1.61761	1	3.23522	25.4738	24.8849	25.6084	377.465	379.987	10.9749	12.0241	31.7931	34.8336	199.932	-0.0933971	0.144829	94.7451	1.38286	0.0932116	1	-0.219565	2.73739	1	0	0.16	111115	0.392024	0.000416308	298.035	298.624	-0.0149435	-0.123058	3.15792	33.3307	21.3066	25.1793	3.21383	0.0190958	1.13922	2.07461
32	14:29:01	15626	0	-1.15221	0.0191732	461.957	0.415342	2.01781	24.8752	5.1	1.61761	1	3.23522	25.4741	24.8752	25.6084	377.445	379.982	10.9675	12.0143	31.7717	34.8055	199.927	-0.0959731	0.117407	94.7451	1.38286	0.0932116	1	-0.219565	2.73739	1	0	0.16	111115	0.392013	0.000415342	298.025	298.624	-0.0153557	-0.121421	3.15611	33.3116	21.2972	25.1747	3.21294	0.0190602	1.1383	2.07464
33	14:29:28	15653	0	-1.13068	0.0186512	462.728	0.404818	2.0214	24.8793	5.1	1.61761	1	3.23522	25.4747	24.8793	25.6092	377.466	379.958	10.9643	11.9845	31.7598	34.7173	199.937	-0.0793607	0.156787	94.7447	1.38286	0.0932116	1	-0.219565	2.73739	1	0	0.16	111115	0.392033	0.000404818	298.029	298.625	-0.0126977	-0.116899	3.15687	33.3198	21.3353	25.177	3.21339	0.0185443	1.13547	2.07792
Average				-1.14322
Control 2	Dark Respiration
Obs	HHMMSS	FTime	EBal?	Photo	Cond	Ci	Trmmol	VpdL	CTleaf	Area	BLC_1	StmRat	BLCond	Tair	Tleaf	TBlk	CO2R	CO2S	H2OR	H2OS	RH_R	RH_S	Flow	PARi	PARo	Press	CsMch	HsMch	StableF	BLCslope	BLCoffst	f_parin	f_parout	alphaK	Status	fda	Trans	Tair_K	Twall_K	R(W/m2)	Tl-Ta	SVTleaf	h2o_i	h20diff	CTair	SVTair	CndTotal	vp_kPa	VpdA
in	in	in	in	out	out	out	out	out	out	in	out	in	out	in	in	in	in	in	in	in	in	in	in	in	in	in	in	in	in	in	in	in	in	in	in	out	out	out	out	out	out	out	out	out	out	out	out	out	out
30	13:29:02	11589.5	0	-1.8141	0.023739	488.919	0.440449	1.71496	24.9483	4.5	1.74935	1	3.4987	25.383	24.9483	25.1619	375.189	378.894	14.4829	15.4582	41.9043	44.727	200.078	-1.23737	0.0634847	94.1209	-2.32251	0.00148195	1	-0.219565	2.73739	1	0	0.16	111115	0.444617	0.000440449	298.098	298.533	-0.19798	-0.144569	3.16989	33.6789	18.2208	25.1656	3.21121	0.023579	1.45494	1.75628
31	13:29:06	11593.5	0	-1.81005	0.0236572	489.058	0.438902	1.71481	24.9457	4.5	1.74935	1	3.4987	25.383	24.9457	25.1618	375.191	378.888	14.4826	15.4544	41.9036	44.7174	200.088	-1.24787	0.0750714	94.121	-2.32251	0.00148195	1	-0.219565	2.73739	1	0	0.16	111115	0.444641	0.000438902	298.096	298.533	-0.19966	-0.143618	3.1694	33.6737	18.2192	25.1643	3.21096	0.0234983	1.45459	1.75638
32	13:29:12	11599.5	0	-1.79285	0.0235291	488.538	0.43652	1.71473	24.9418	4.5	1.74935	1	3.4987	25.3828	24.9418	25.1618	375.209	378.869	14.4809	15.4474	41.8993	44.6982	200.101	-1.24622	0.0940805	94.1207	-2.32251	0.00148195	1	-0.219565	2.73739	1	0	0.16	111115	0.44467	0.00043652	298.092	298.533	-0.199395	-0.142159	3.16865	33.6658	18.2184	25.1623	3.21057	0.023372	1.45392	1.75665
Average				-1.80567
Control 3	Dark Respiration
Obs	HHMMSS	FTime	EBal?	Photo	Cond	Ci	Trmmol	VpdL	CTleaf	Area	BLC_1	StmRat	BLCond	Tair	Tleaf	TBlk	CO2R	CO2S	H2OR	H2OS	RH_R	RH_S	Flow	PARi	PARo	Press	CsMch	HsMch	StableF	BLCslope	BLCoffst	f_parin	f_parout	alphaK	Status	fda	Trans	Tair_K	Twall_K	R(W/m2)	Tl-Ta	SVTleaf	h2o_i	h20diff	CTair	SVTair	CndTotal	vp_kPa	VpdA
in	in	in	in	out	out	out	out	out	out	in	out	in	out	in	in	in	in	in	in	in	in	in	in	in	in	in	in	in	in	in	in	in	in	in	in	out	out	out	out	out	out	out	out	out	out	out	out	out	out
62	16:07:14	24684	0	-1.36493	0.0723939	400.771	1.05415	1.36193	25.0519	4.2	1.81522	1	3.63043	25.1701	25.0519	25.0147	377.313	379.332	17.2366	19.399	50.5544	56.9012	200.773	-0.0884669	0.0877121	94.2111	0.253394	0.00848201	1	-0.219565	2.73739	1	0	0.16	111115	0.478031	0.00105415	298.202	298.32	-0.0141547	-0.431118	3.18953	33.8552	14.4562	25.111	3.20078	0.0709785	1.8276	1.37318
63	16:07:17	24687	0	-1.359	0.0720271	400.782	1.04923	1.36235	25.0505	4.2	1.81522	1	3.63043	25.17	25.0505	25.015	377.316	379.326	17.2394	19.3917	50.5618	56.8825	200.777	-0.0969496	0.0943392	94.2109	0.253394	0.00848201	1	-0.219565	2.73739	1	0	0.16	111115	0.47804	0.00104923	298.2	298.32	-0.0155119	-0.428919	3.18926	33.8524	14.4607	25.1102	3.20064	0.0706259	1.82691	1.37373
64	16:07:20	24690	0	-1.35837	0.0716287	400.939	1.04381	1.36271	25.0485	4.2	1.81522	1	3.63043	25.1696	25.0485	25.0151	377.321	379.334	17.2429	19.384	50.5716	56.8626	200.777	-0.0943036	0.103175	94.2106	0.253394	0.00848201	1	-0.219565	2.73739	1	0	0.16	111115	0.478041	0.00104381	298.199	298.32	-0.0150886	-0.426461	3.18889	33.8485	14.4645	25.1091	3.20041	0.0702428	1.82618	1.37423
Average				-1.36077
Control 4	Dark Respiration
Obs	HHMMSS	FTime	EBal?	Photo	Cond	Ci	Trmmol	VpdL	CTleaf	Area	BLC_1	StmRat	BLCond	Tair	Tleaf	TBlk	CO2R	CO2S	H2OR	H2OS	RH_R	RH_S	Flow	PARi	PARo	Press	CsMch	HsMch	StableF	BLCslope	BLCoffst	f_parin	f_parout	alphaK	Status	fda	Trans	Tair_K	Twall_K	R(W/m2)	Tl-Ta	SVTleaf	h2o_i	h20diff	CTair	SVTair	CndTotal	vp_kPa	VpdA
in	in	in	in	out	out	out	out	out	out	in	out	in	out	in	in	in	in	in	in	in	in	in	in	in	in	in	in	in	in	in	in	in	in	in	in	out	out	out	out	out	out	out	out	out	out	out	out	out	out
30	13:15:20	12390.5	0	-1.98691	0.00525038	969.374	0.080356	1.41878	24.9919	4.65	1.71641	1	3.43283	24.7326	24.9919	24.1845	375.081	379.628	18.3308	18.5141	55.6658	56.2196	200.065	-1.20147	0.188568	95.0288	-3.14496	-0.0741281	1	-0.219565	2.73739	1	0	0.16	111115	0.430246	8.0356e-05	298.142	297.883	-0.192235	-0.0671796	3.17815	33.4441	14.93	24.8623	3.15366	0.00524237	1.75937	1.39429
31	13:15:22	12392.5	0	-1.98833	0.00526911	967.675	0.0805683	1.41748	24.9867	4.65	1.71641	1	3.43283	24.7323	24.9867	24.1847	375.065	379.615	18.3336	18.5174	55.6711	56.2285	200.062	-1.20357	0.187029	95.0287	-3.14496	-0.0741281	1	-0.219565	2.73739	1	0	0.16	111115	0.43024	8.05683e-05	298.137	297.882	-0.192572	-0.0667157	3.17716	33.4337	14.9164	24.8595	3.15314	0.00526104	1.75968	1.39346
32	13:15:25	12396	0	-2.00535	0.00527589	972.027	0.080643	1.41697	24.9869	4.65	1.71641	1	3.43283	24.7319	24.9869	24.1852	375.03	379.62	18.3391	18.5231	55.6876	56.2461	200.067	-1.20448	0.175206	95.0289	-3.14496	-0.0741281	1	-0.219565	2.73739	1	0	0.16	111115	0.430253	8.0643e-05	298.137	297.882	-0.192717	-0.0668196	3.1772	33.4341	14.911	24.8594	3.15312	0.00526779	1.76022	1.39289
Average				-1.99353
Mean (Control)				-1.5758
Standard error (Control)				0.391878
Heat averages	Control averages
-2.06836	-1.14322
-2.27136	-1.80567
-2.39718	-1.36077
-2.27424	-1.99353
p	0.0345121
[truncated: 6 more columns]

## Sheet: DarkR_Nov 2014
Supplementary Data Set S3. Measurement of dark respiration between control and heat treat S. viridis plant.
Plant ID	Date	Licor
			Obs	HHMMSS	FTime	EBal?	Photo	Cond	Ci	Trmmol	VpdL	CTleaf	Area	BLC_1	StmRat	BLCond	Tair	Tleaf	TBlk	CO2R	CO2S	H2OR	H2OS	RH_R	RH_S	Flow	PARi	PARo	Press	CsMch	HsMch	StableF	BLCslope	BLCoffst	f_parin	f_parout	alphaK	Status	fda	Trans	Tair_K	Twall_K	R(W/m2)	Tl-Ta	SVTleaf	h2o_i	h20diff	CTair	SVTair
Control 1	2014-11-18	Licor 3	in	in	in	in	out	out	out	out	out	out	in	out	in	out	in	in	in	in	in	in	in	in	in	in	in	in	in	in	in	in	in	in	in	in	in	in	out	out	out	out	out	out	out	out	out	out	out
			Average				-0.918525	0.0160932	462.429	0.25805	1.51192	21.1727	4.8	1.68348	1	3.36696	20.3154	21.1727	19.2694	377.998	379.975	9.98929	10.6044	39.79	42.2425	199.251	-0.0294312	0.180982	95.3166	-2.78895	0.00843362	1	-0.219565	2.73739	1	0	0.16	111115	0.415106	0.00025805	294.323	293.465	-0.00470899	-0.212922	2.52269	26.4665	15.8621	20.744	2.45708
			Average				-1.19195	0.0433897	411.827	0.885171	1.92293	24.9695	4.8	1.68348	1	3.36696	26.0343	24.9695	26.074	377.98	380.041	11.0237	13.1285	31.0678	36.9954	199.216	-0.0473496	0.12903	95.287	-2.28364	-0.000465064	0.944444	-0.219565	2.73739	1	0	0.16	111115	0.415033	0.000885171	298.12	299.184	-0.00757594	-0.273836	3.17391	33.3089	20.1804	25.5019	3.27608
			Average				-1.48383	0.0452432	413.533	1.38149	2.86326	29.8361	4.8	1.68348	1	3.36696	33.2071	29.8361	34.2598	377.734	380.045	10.962	14.244	20.4424	26.5639	199.173	-0.0500167	0.15466	95.2911	-2.20886	0.0104955	1	-0.219565	2.73739	1	0	0.16	111115	0.414943	0.00138149	302.986	306.357	-0.00800268	-0.201448	4.22058	44.2915	30.0475	31.5216	4.64752
			Average				-2.21615	0.0201986	528.085	0.785104	3.57225	35.0918	4.8	1.68348	1	3.36696	37.068	35.0918	37.6203	375.405	380.004	20.2597	22.1011	30.4969	33.2681	200.139	-0.0441221	0.123622	95.2429	-0.969657	-0.183575	1	-0.219565	2.73739	1	0	0.16	111115	0.416956	0.000785104	308.242	310.218	-0.00705954	-0.0952627	5.67721	59.6078	37.5067	36.0799	5.99529
			Average				-2.7743	0.0208791	554.885	1.10729	4.80964	39.9855	4.8	1.68348	1	3.36696	41.6205	39.9855	42.0627	374.346	379.99	24.7101	27.2932	29.1189	32.1624	200.145	-0.0234281	0.184673	95.2098	-0.564701	-0.560085	0.833333	-0.219565	2.73739	1	0	0.16	111115	0.416969	0.00110729	313.135	314.77	-0.0037485	-0.270939	7.40821	77.8094	50.5162	40.803	7.73793
			Average				-3.054	0.0499301	442.938	2.99155	5.46294	42.006	4.8	1.68348	1	3.36696	44.8399	42.006	45.614	375.325	379.922	22.2801	29.2425	22.184	29.1195	200.184	-0.0271023	0.173904	95.1792	-0.464982	-0.651233	0.928571	-0.219565	2.73739	1	0	0.16	111115	0.41705	0.00299155	315.156	317.99	-0.00433636	-0.931653	8.24621	86.6388	57.3964	43.4229	8.88193
y = -0.0023x2 + 0.0406x - 0.7533			Rn at 25 °C	Rn at 22 °C		Q10(30/20)	1.73952
			1.1758	0.9733		Q10(40/30)	1.85255	E (30 °C)	2.24748	1.68628e+06	348685	348685
							1.79603	E (35 °C)	4.53208	3.45942e+06	342794	342794
								E (40 °C)	5.81136	4.50639e+06	300717	300717
								E (42 °C)	6.35841	4.96242e+06	291804	291804
Control 2	2014-11-18	Licor 6
			Average			0.549334	-0.549334	0.0411072	392.926	0.582798	1.33691	20.0144	3.9	1.88109	1	3.76217	18.7202	20.0144	17.5386	379.524	380.163	9.5375	10.6612	41.7726	46.6923	200.104	-1.23696	0.0754553	94.9065	0.630271	-0.0531696	0.952381	-0.219565	2.73739	1	0	0.16	111115	0.513087	0.000582798	293.164	291.87	-0.197913	-0.370606	2.34872	24.7478	14.0866	19.3673	2.25627
			Average			0.550426	-0.550426	0.022796	405.825	0.565269	2.31257	24.9788	3.9	1.88109	1	3.76217	25.3273	24.9788	25.2425	380.25	380.9	8.00692	9.09383	23.4416	26.6232	201.004	-1.22325	2.6468	94.9135	-0.248635	-0.0501951	0.962963	-0.219565	2.73739	1	0	0.16	111115	0.515395	0.000565269	298.129	298.477	-0.19572	-0.195528	3.1757	33.4589	24.3651	25.153	3.20883
			Average			0.612294	-0.612294	0.0292107	392.011	1.00625	3.20357	29.9771	3.9	1.88109	1	3.76217	30.1156	29.9771	30.0116	379.2	379.651	9.12428	11.0738	20.1969	24.5129	199.066	-1.23554	1.62634	94.9352	-1.98353	0.0039507	0.925926	-0.219565	2.73739	1	0	0.16	111115	0.510425	0.00100625	303.127	303.266	-0.197686	-0.394788	4.25487	44.8186	33.7448	30.0464	4.27182
			Average			0.978923	-0.978923	0.0114092	483.994	0.577398	4.65261	34.965	3.9	1.88109	1	3.76217	37.0078	34.965	37.9176	379.071	380.558	9.25177	10.371	13.9307	15.6149	199.103	-1.2361	1.62963	94.9657	-2.99278	-0.0327906	0.972222	-0.219565	2.73739	1	0	0.16	111115	0.510521	0.000577398	308.115	310.158	-0.197776	0.00318867	5.6375	59.3636	48.9925	35.9864	5.96445
			Average			2.10234	-2.10234	0.00919606	691.023	0.602711	5.95089	40.0159	3.9	1.88109	1	3.76217	40.9075	40.0159	41.1154	376.75	380.417	14.3021	15.464	17.4626	18.881	199.169	-1.18102	81.159	95.0023	-4.01453	-0.0460123	1	-0.219565	2.73739	1	0	0.16	111115	0.510689	0.000602711	313.166	314.058	-0.188963	-0.135686	7.42001	78.1034	62.6395	40.4617	7.59858
			Average			2.88523	-2.88523	0.0203421	558.862	1.45394	6.47112	41.9654	3.9	1.88109	1	3.76217	43.8901	41.9654	44.5508	375.414	379.981	15.7028	18.497	16.3973	19.3131	199.174	-1.18259	89.1517	95.0191	-4.0062	-0.0983242	0.814815	-0.219565	2.73739	1	0	0.16	111115	0.510701	0.00145394	315.115	317.04	-0.189215	-0.34597	8.22869	86.6004	68.1034	42.9277	8.65506
y = 0.0088x2 - 0.4513x + 6.1531			Rn at 25 °C	Rn at 22 °C		Q10(30/20)	1.11507	E (30 °C)	123912	0.821594
			0.550426	0.549334		Q10(40/30)	3.41725	E (35 °C)	2731.9
							2.26616	E (40 °C)	-64274.9
								E (42 °C)	-81630
Control 4	2014-11-19	Licor 3
			Average				-0.548363	0.0342326	395.601	0.576966	1.58984	19.8498	4.5	1.74935	1	3.4987	20.2137	19.8498	20.0774	379.245	379.988	6.44549	7.73835	25.7868	30.9273	199.268	-0.0260762	0.18292	94.9902	1.27937	0.0970019	0.933333	-0.219565	2.73739	1	0	0.16	111115	0.442817	0.000576966	293	293.364	-0.0041722	-0.213269	2.32491	24.4753	16.7369	20.0318	2.35146
			Average				-0.722967	0.0316162	401.74	0.759423	2.25282	25.0801	4.5	1.74935	1	3.4987	25.131	25.0801	24.7469	379	379.981	8.21659	9.91531	24.3615	29.3971	199.18	-0.0505125	0.179388	95.0141	1.7464	0.0210533	1	-0.219565	2.73739	1	0	0.16	111115	0.442622	0.000759423	298.23	298.281	-0.00808199	-0.324785	3.19491	33.6257	23.7103	25.1055	3.19979
			Average				-1.24716	0.0559314	397.505	1.6662	2.78948	29.9947	4.5	1.74935	1	3.4987	29.2598	29.9947	28.22	378.68	380.066	11.7549	15.4608	27.3766	36.0019	199.194	-0.0437069	0.162346	95.082	3.15373	-0.153836	0.958333	-0.219565	2.73739	1	0	0.16	111115	0.442654	0.0016662	303.145	302.41	-0.00699311	-0.807242	4.25953	44.7985	29.3377	29.6272	4.17046
			Average				-1.83974	0.0764993	394.084	3.06521	3.74246	34.9206	4.5	1.74935	1	3.4987	36.293	34.9206	36.6761	378.6	380.123	12.9906	19.7766	20.3731	31.0167	199.242	-0.0641637	0.167074	95.1201	3.12121	-0.247577	0.944444	-0.219565	2.73739	1	0	0.16	111115	0.44276	0.00306521	308.071	309.443	-0.0102662	-1.14889	5.62361	59.1211	39.3446	35.6068	5.84098
			Average				-2.13883	0.0506334	410.906	3.00486	5.44786	39.9316	4.5	1.74935	1	3.4987	42.9056	39.9316	44.0786	377.824	380.075	13.725	20.3733	15.1139	22.4248	199.239	-0.0292545	0.173478	95.1677	4.14856	-0.292139	0.944444	-0.219565	2.73739	1	0	0.16	111115	0.442754	0.00300486	313.082	316.056	-0.00468072	-0.898016	7.38674	77.6182	57.2449	41.4186	7.99456
			Average				-2.61472	0.0143029	614.387	1.06095	6.7317	41.985	4.5	1.74935	1	3.4987	45.1196	41.985	46.373	374.989	379.984	13.4557	15.814	13.2274	15.544	199.246	-0.0515559	0.167477	95.2242	4.626	-0.245874	0.958333	-0.219565	2.73739	1	0	0.16	111115	0.442769	0.00106095	315.135	318.27	-0.00824895	-0.0374723	8.23757	86.5072	70.6932	43.5523	8.94307
y = -0.0017x2 + 0.0145x - 0.1078			Rn at 25 °C	Rn at 22 °C		Q10(30/20)	2.24781	E (30 °C)	-102335	-0.68088
			0.7229	0.6166		Q10(40/30)	1.72085	E (35 °C)	-144516
							1.98433	E (40 °C)	-121692
								E (42 °C)	-136137
Control 3	2014-11-19	Licor 6
			Average				-0.99505	0.0397563	416.662	0.512652	1.20403	19.8372	4.2	1.81522	1	3.63043	19.6925	19.8372	19.2521	378.61	380.296	10.6623	11.7307	44.5621	48.9406	199.231	-1.2139	2.44631	95.4023	0.250358	-0.0448522	1	-0.219565	2.73739	1	0	0.16	111115	0.47436	0.000512652	292.987	292.842	-0.194224	-0.23367	2.32317	24.3513	12.6206	19.7648	2.31338
			Average				-1.11567	0.0168163	473.427	0.337615	1.88425	24.9011	4.2	1.81522	1	3.63043	25.4501	24.9011	25.3597	378.288	380.37	12.6841	13.3864	37.0334	39.0842	199.197	-1.23523	2.14143	95.3756	0.21685	-0.117143	1	-0.219565	2.73739	1	0	0.16	111115	0.474278	0.000337615	298.051	298.6	-0.197636	-0.0840939	3.16098	33.1424	19.7561	25.1756	3.21312
			Average				-1.22166	0.0147541	492.246	0.42326	2.66015	30.1003	4.2	1.81522	1	3.63043	30.0879	30.1003	29.8253	377.148	379.376	16.1768	17.0503	36.0126	37.948	200.053	-1.22824	1.4628	95.3007	-1.92902	-0.0882444	0.909091	-0.219565	2.73739	1	0	0.16	111115	0.476317	0.00042326	303.25	303.238	-0.196518	-0.180507	4.28506	44.9635	27.9133	30.0941	4.28353
			Average				-1.78486	0.0128334	571.188	0.546627	3.91163	35.0381	4.2	1.81522	1	3.63043	35.499	35.0381	35.4556	376.624	379.935	17.2377	18.3639	28.2744	30.1216	200.113	-1.2346	1.13324	95.2255	-2.64732	-0.100049	1	-0.219565	2.73739	1	0	0.16	111115	0.476459	0.000546627	308.188	308.649	-0.197536	-0.17445	5.66034	59.4415	41.0775	35.2685	5.73293
			Average				-3.27594	0.0140869	699.711	0.892013	5.75991	40.0423	4.2	1.81522	1	3.63043	41.6024	40.0423	42.0961	374.457	380.62	15.7122	17.5517	18.5257	20.6946	200.095	-1.23903	0.850574	95.1801	-3.75703	-0.135495	0.980392	-0.219565	2.73739	1	0	0.16	111115	0.476416	0.000892013	313.192	314.752	-0.198245	-0.175772	7.43049	78.0677	60.516	40.8223	7.74566
			Average				-2.50323	0.0381735	440.05	2.69464	6.42949	41.9786	4.2	1.81522	1	3.63043	44.9731	41.9786	45.9729	376.926	380.031	13.4217	18.9702	13.2668	18.7526	200.098	-1.24504	0.73715	95.1376	-6.4492	-0.0913705	0.962963	-0.219565	2.73739	1	0	0.16	111115	0.476424	0.00269464	315.129	318.123	-0.199206	-0.731066	8.23427	86.5512	67.581	43.4758	8.90634
								E (30 °C)	269320
			Rn at 25 °C	Rn at 22 °C		Q10(30/20)	1.2213	E (35 °C)	402408
			1.1156	0.9987		Q10(40/30)	2.69701	E (40 °C)	558954
							1.95916	E (42 °C)	385306
Mean							-0.752818	0.0327974	416.904	0.482617	1.41067	20.2185	4.35	1.78228	1	3.56457	19.7355	20.2185	19.0344	378.844	380.106	9.15864	10.1836	37.9778	42.2007	199.463	-0.62659	0.721418	95.1539	-0.157236	0.00185343	0.971429	-0.219565	2.73739	1	0	0.16	111115	0.461342	0.000482617	293.369	292.885	-0.100254	-0.257617	2.37987	25.0102	14.8265	19.977	2.34455
							-0.895253	0.0286545	423.205	0.636869	2.09314	24.9824	4.35	1.78228	1	3.56457	25.4857	24.9824	25.3558	378.879	380.323	9.98281	11.381	28.9761	33.025	199.649	-0.639084	1.27416	95.1476	-0.142257	-0.0366874	0.976852	-0.219565	2.73739	1	0	0.16	111115	0.461832	0.000636869	298.132	298.636	-0.102253	-0.219561	3.17637	33.384	22.003	25.234	3.22445
							-1.14124	0.0362849	423.824	1.1193	2.87912	29.9771	4.35	1.78228	1	3.56457	30.6676	29.9771	30.5792	378.191	379.785	12.0045	14.4572	26.0071	31.2567	199.371	-0.639375	0.851538	95.1522	-0.741921	-0.0569087	0.948338	-0.219565	2.73739	1	0	0.16	111115	0.461085	0.0011193	303.127	303.818	-0.1023	-0.395996	4.25501	44.718	30.2608	30.3223	4.34333
							-1.70492	0.0302351	494.338	1.24359	3.96974	35.0039	4.35	1.78228	1	3.56457	36.4669	35.0039	36.9174	377.425	380.155	14.9349	17.6531	23.2688	27.5053	199.649	-0.644746	0.76339	95.1385	-0.872135	-0.140998	0.979167	-0.219565	2.73739	1	0	0.16	111115	0.461674	0.00124359	308.154	309.617	-0.103159	-0.353854	5.64967	59.3835	41.7303	35.7354	5.88341
							-2.57285	0.0236989	589.131	1.40172	5.49208	39.9938	4.35	1.78228	1	3.56457	41.759	39.9938	42.3382	375.844	380.276	17.1124	20.1705	20.0553	23.5407	199.662	-0.618183	20.5919	95.14	-1.04693	-0.258433	0.939542	-0.219565	2.73739	1	0	0.16	111115	0.461707	0.00140172	313.144	314.909	-0.0989093	-0.370103	7.41136	77.8997	57.7291	40.8764	7.76918
							-2.7643	0.0306871	514.059	2.05027	6.27381	41.9837	4.35	1.78228	1	3.56457	44.7057	41.9837	45.6277	375.663	379.98	16.215	20.6309	16.2689	20.6823	199.675	-0.626573	22.5576	95.14	-1.57359	-0.271701	0.916171	-0.219565	2.73739	1	0	0.16	111115	0.461736	0.00205027	315.134	317.856	-0.100252	-0.51154	8.23669	86.5744	65.9435	43.3447	8.8466
Std							0.237587	0.0115263	32.1524	0.153047	0.173682	0.641241	0.387298	0.0850373	0	0.170075	0.729758	0.641241	1.06894	0.68167	0.153554	1.86688	1.71054	8.35979	8.0144	0.42733	0.691542	1.15103	0.242355	1.80518	0.0690543	0.0338955	0	0	0	0	0	0	0.0421425	0.000153047	0.641241	0.729758	0.110647	0.075948	0.0959241	0.984862	1.83808	0.579687	0.0846066
							0.308328	0.0115523	33.7369	0.238993	0.220797	0.0737845	0.387298	0.0850373	0	0.170075	0.388633	0.0737845	0.547582	1.00854	0.420865	2.26597	2.19503	6.35665	5.96162	0.903344	0.681468	1.30973	0.219139	1.66261	0.0613774	0.0277778	0	0	0	0	0	0	0.0431394	0.000238993	0.0737845	0.388633	0.109035	0.104796	0.0139899	0.206558	2.37099	0.180954	0.0348603
							0.371861	0.0180726	46.5198	0.536996	0.23202	0.108562	0.387298	0.0850373	0	0.170075	1.73892	0.108562	2.58217	0.92259	0.332609	2.99181	2.53139	7.45451	6.70301	0.457812	0.684187	0.803034	0.176432	2.59992	0.0787911	0.0400479	0	0	0	0	0	0	0.0413732	0.000536996	0.108562	1.73892	0.10947	0.290637	0.0265111	0.29373	2.48642	0.82656	0.209048
							0.520575	0.0310824	75.7247	1.21903	0.475866	0.0760537	0.387298	0.0850373	0	0.170075	0.735052	0.0760537	1.10898	1.71371	0.279645	4.82131	5.09336	7.59138	8.03673	0.553344	0.682019	0.74208	0.127359	2.80504	0.0940876	0.0265952	0	0	0	0	0	0	0.0406699	0.00121903	0.0760537	0.735052	0.109123	0.534982	0.0238028	0.202391	5.05624	0.372455	0.120453
							0.561149	0.0185844	136.072	1.08857	0.499976	0.0475372	0.387298	0.0850373	0	0.170075	0.833365	0.0475372	1.24616	1.72322	0.294634	5.1335	5.15698	6.20829	5.9271	0.529996	0.683814	40.3793	0.0934689	3.8025	0.225364	0.0744496	0	0	0	0	0	0	0.0407278	0.00108857	0.0475372	0.833365	0.10941	0.356483	0.0187665	0.228853	5.29586	0.397608	0.164752
							0.251052	0.0163483	86.8115	0.937295	0.556879	0.016943	0.387298	0.0850373	0	0.170075	0.555623	0.016943	0.78199	0.861634	0.044525	4.18186	5.90687	4.21379	5.86479	0.539525	0.678643	44.3969	0.0880243	4.80809	0.262862	0.0692676	0	0	0	0	0	0	0.040702	0.000937295	0.016943	0.555623	0.108583	0.398681	0.00733155	0.0573861	5.85833	0.283016	0.130142
Mean (Abs)							0.752818
							0.895253
							1.14124
							1.70492
							2.57285
							2.7643
SEM							0.118794		E (30 °C)	180080	Rd(T) = Rd(25 °C)^[(25-T)E/(298R(273+T))]
							0.154164		E (35 °C)	367802	R = 8.314
							0.18593		E (40 °C)	441714	T in degree Celsius
							0.260288		E (42 °C)	422244
							0.280575
							0.125526
Heat 2	2014-11-18	Licor 3
			Average				-0.970036	0.0258524	427.428	0.523957	1.90035	22.5032	2.4	2.21043	1	4.42087	21.5546	22.5032	20.5285	379.708	380.078	8.54529	8.79443	31.447	32.363	500.304	-0.0301944	0.182964	95.0282	-3.21708	0.0393333	1	-0.219565	2.73739	1	0	0.16	111115	2.0846	0.000523957	295.653	294.705	-0.0048311	-0.269532	2.73607	28.7922	19.9978	22.0289	2.65821
			Average				-1.32608	0.033565	426.355	0.901026	2.51433	25.7595	2.4	2.21043	1	4.42087	24.7382	25.7595	23.7031	378.888	380.068	7.47495	8.54663	22.6935	25.9472	200.057	-0.041353	0.156639	95.0402	-2.41606	0.0524475	1	-0.219565	2.73739	1	0	0.16	111115	0.833572	0.000901026	298.91	297.888	-0.00661647	-0.411071	3.3266	35.002	26.4554	25.2489	3.22723
			Average				-1.4971	0.03465	427.296	1.18505	3.18637	29.855	2.4	2.21043	1	4.42087	29.5615	29.855	29.1933	378.702	379.958	9.52109	10.9269	21.8107	25.0297	200.1	-0.0550216	0.166401	95.0617	-1.61115	-0.0618603	0.878788	-0.219565	2.73739	1	0	0.16	111115	0.833751	0.00118505	303.005	302.712	-0.00880346	-0.444013	4.2251	44.4458	33.5189	29.7083	4.18991
			Average				-2.06113	0.0380076	437.737	1.71089	4.16041	34.6523	2.4	2.21043	1	4.42087	34.3563	34.6523	34.2236	378.301	379.993	12.4909	14.5128	21.8187	25.3484	200.139	-0.00834196	0.204531	95.0959	-0.991346	-0.213653	0.777778	-0.219565	2.73739	1	0	0.16	111115	0.833913	0.00171089	307.802	307.506	-0.00133471	-0.627276	5.54052	58.2624	43.7497	34.5043	5.49561
			Average				-2.46964	0.0329025	458.709	2.05765	5.70564	39.9962	2.4	2.21043	1	4.42087	41.1096	39.9962	41.3159	377.97	379.994	15.516	17.939	18.7696	21.7002	200.16	-0.0173811	0.215003	95.1312	-0.308439	-0.326025	1	-0.219565	2.73739	1	0	0.16	111115	0.834001	0.00205765	313.146	314.26	-0.00278097	-0.598619	7.4122	77.9155	59.9765	40.5529	7.63548
			Average				-2.97711	0.0252816	522.026	1.75649	6.2855	41.9086	2.4	2.21043	1	4.42087	44.3987	41.9086	45.2017	377.198	379.967	18.1011	20.1646	18.4513	20.5436	200.171	-0.0449262	0.181824	95.1478	-0.206052	-0.395157	0.944444	-0.219565	2.73739	1	0	0.16	111115	0.834045	0.00175649	315.059	317.549	-0.0071882	-0.342283	8.20412	86.2251	66.0604	43.1536	8.75839
y = -0.0019x2 + 0.0299x - 0.7114			Rn at 25 °C	Rn at 32 °C		Q10(30/20)	1.80448
			1.1514	1.7002		Q10(40/30)	1.63815
							1.72131
Heat 1	2014-11-18	Licor 6
			Average				-1.08853	0.0781291	395.683	0.88926	1.08151	19.9044	2.5	2.18848	1	4.37696	18.764	19.9044	17.7624	379.28	380.222	12.0498	13.1512	52.7673	57.5892	199.201	-1.23327	9.14408	95.1438	-0.663735	-0.0164675	1	-0.219565	2.73739	1	0	0.16	111115	0.796804	0.00088926	293.054	291.914	-0.197324	-0.419258	2.33276	24.5183	11.3671	19.3342	2.2516
			Average				-1.19795	0.0802619	393.1	1.47798	1.7405	25.0775	2.5	2.18848	1	4.37696	25.7026	25.0775	25.6125	379.613	380.411	13.4585	15.2854	38.6129	43.8545	199.157	-1.2237	9.65014	95.122	-1.70777	-0.0656599	0.958333	-0.219565	2.73739	1	0	0.16	111115	0.796628	0.00147798	298.227	298.853	-0.195791	-0.469694	3.19448	33.583	18.2976	25.3901	3.25448
			Average				-1.55996	0.0617456	402.176	1.83969	2.7902	29.988	2.5	2.18848	1	4.37696	32.1281	29.988	33.0624	379.025	380.105	13.1689	15.4433	26.0513	30.5481	199.093	-1.23132	9.2492	95.1148	-2.5529	-0.0815414	0.833333	-0.219565	2.73739	1	0	0.16	111115	0.796374	0.00183969	303.138	305.278	-0.197011	-0.444702	4.25909	44.7784	29.3351	31.0581	4.52726
			Average				-1.85659	0.0443999	421.923	1.76888	3.67535	34.9246	2.5	2.18848	1	4.37696	36.9384	34.9246	37.7909	378.707	380.194	18.3213	20.4966	27.7318	31.0253	199.128	-1.24404	5.17896	95.1203	-2.31889	-0.190434	0.933333	-0.219565	2.73739	1	0	0.16	111115	0.796513	0.00176888	308.075	310.088	-0.199047	-0.420383	5.625	59.1356	38.639	35.9315	5.94639
			Average				-2.10304	0.0345578	441.712	1.92543	5.06635	39.9707	2.5	2.18848	1	4.37696	42.3295	39.9707	43.2434	378.878	380.597	22.2079	24.5652	25.1771	27.8494	199.177	-1.24957	4.58739	95.0853	-4.02494	-0.218167	0.714286	-0.219565	2.73739	1	0	0.16	111115	0.796707	0.00192543	313.121	315.479	-0.199931	-0.425982	7.40214	77.8474	53.2821	41.1501	7.88148
			Average				-2.58527	0.0391456	442.621	2.57783	5.96443	42.0253	2.5	2.18848	1	4.37696	44.1601	42.0253	45.0383	377.738	379.754	20.935	24.0928	21.5631	24.8153	199.167	-1.23037	4.41097	95.0551	-4.09821	-0.182772	1	-0.219565	2.73739	1	0	0.16	111115	0.796668	0.00257783	315.175	317.31	-0.19686	-0.672995	8.25457	86.8399	62.7471	43.0927	8.7299
y = -0.0018x2 + 0.0511x - 1.3691			Rn at 25 °C	Rn at 32 °C		Q10(30/20)	1.42881
			1.2166	1.5771		Q10(40/30)	1.34883
							1.38882
Heat 3	2014-11-19	Licor 3
			Average				-0.779374	0.056684	393.808	0.767166	1.28664	19.9655	2.7	2.14457	1	4.28913	20.3626	19.9655	20.2238	379.365	380.026	10.017	11.045	39.8719	43.9629	199.278	-0.0472176	0.159608	95.5164	1.24484	-0.00712997	0.944444	-0.219565	2.73739	1	0	0.16	111115	0.738067	0.000767166	293.116	293.513	-0.00755482	-0.243811	2.34162	24.5153	13.4704	20.1641	2.37057
			Average				-0.773546	0.0460806	395.421	0.853596	1.7468	25.1051	2.7	2.14457	1	4.28913	24.9019	25.1051	24.344	379.331	379.94	14.0736	15.213	42.5166	45.9586	199.207	-0.0512945	0.166774	95.5018	1.51915	0.0219002	1	-0.219565	2.73739	1	0	0.16	111115	0.737803	0.000853596	298.255	298.052	-0.00820712	-0.328551	3.19966	33.5037	18.2907	25.0035	3.18036
			Average				-1.80761	0.0388618	438.176	1.00504	2.41315	29.9952	2.7	2.14457	1	4.28913	29.5839	29.9952	29.0287	378.085	380.018	18.0121	19.3481	41.3189	44.3836	199.177	-0.0532672	0.169017	95.4165	3.07867	-0.242505	1	-0.219565	2.73739	1	0	0.16	111115	0.737694	0.00100504	303.145	302.734	-0.00852275	-0.402983	4.25928	44.6388	25.2908	29.7895	4.20922
			Average				-2.14005	0.0346497	454.057	1.33488	3.54987	35.0534	2.7	2.14457	1	4.28913	35.0867	35.0534	34.7255	377.772	379.985	20.4135	22.1824	34.3015	37.2731	199.232	-0.0518232	0.190572	95.3577	3.90589	-0.331342	1	-0.219565	2.73739	1	0	0.16	111115	0.737898	0.00133488	308.203	308.237	-0.00829171	-0.475853	5.66513	59.4093	37.2268	35.07	5.67033
			Average				-2.38159	0.0370982	444.46	2.18665	5.38306	40.0631	2.7	2.14457	1	4.28913	41.4266	40.0631	41.7102	377.863	379.965	18.6673	21.5665	22.2464	25.7023	199.252	-0.0356083	0.160774	95.3183	4.49318	-0.337446	1	-0.219565	2.73739	1	0	0.16	111115	0.73797	0.00218665	313.213	314.577	-0.00569733	-0.633862	7.43875	78.0411	56.4746	40.7448	7.71384
			Average				-2.43185	0.0461396	420.671	3.1733	6.26695	41.9686	2.7	2.14457	1	4.28913	44.3578	41.9686	45.0764	378.298	379.959	16.3959	20.6069	16.7555	21.0592	199.273	-0.0505593	0.185909	95.2738	4.93453	-0.34391	0.962963	-0.219565	2.73739	1	0	0.16	111115	0.738047	0.0031733	315.119	317.508	-0.00808949	-0.867796	8.23025	86.3853	65.7784	43.1632	8.76268
y = 0.0022x2 - 0.2138x + 2.5963			Rn at 25 °C	Rn at 32 °C		Q10(30/20)	2.31353
			1.3737	1.9925		Q10(40/30)	1.31509
							1.81431
Heat 4	2014-11-19	Licor 6
			Average				-0.534751	0.0394507	390.941	0.700559	1.67314	19.9228	2.4	2.21043	1	4.42087	20.7472	19.9228	20.7824	379.777	380.099	6.14805	6.98213	23.7346	26.956	200.172	-1.21495	1.93786	94.8578	0.632744	-0.0743503	1	-0.219565	2.73739	1	0	0.16	111115	0.83405	0.000700559	293.073	293.897	-0.194392	-0.177626	2.33545	24.6205	17.6384	20.335	2.3958
			Average				-0.856594	0.0363374	401.568	0.912434	2.35192	24.8673	2.4	2.21043	1	4.42087	24.8844	24.8673	24.5276	378.79	379.403	7.37471	8.46015	22.1585	25.4205	200.039	-1.21483	0.0717622	94.8794	-0.918404	-0.0341377	1	-0.219565	2.73739	1	0	0.16	111115	0.833495	0.000912434	298.017	298.034	-0.194373	-0.321847	3.15462	33.2487	24.7886	24.8759	3.15623
			Average				-1.45192	0.0392291	418.322	1.34302	3.18749	30.017	2.4	2.21043	1	4.42087	29.4576	30.017	28.7724	379.566	380.695	9.75176	11.3449	22.4214	26.084	200.028	-1.22176	0.0974126	94.944	-2.44447	-0.0352001	1	-0.219565	2.73739	1	0	0.16	111115	0.833451	0.00134302	303.167	302.608	-0.195482	-0.526337	4.26462	44.9172	33.5723	29.7373	4.19659
			Average				-1.83928	0.0410027	422.122	1.93026	4.3496	34.8932	2.4	2.21043	1	4.42087	36.5138	34.8932	37.0053	378.924	380.249	11.0404	13.3249	17.0794	20.6145	200.088	-1.22418	0.0837492	94.9832	-3.45249	-0.0740098	0.857143	-0.219565	2.73739	1	0	0.16	111115	0.8337	0.00193026	308.043	309.664	-0.195869	-0.512886	5.61524	59.1183	45.7934	35.7035	5.8726
			Average				-2.19984	0.041317	424.004	2.72483	6.02949	40.2522	2.4	2.21043	1	4.42087	44.9625	40.2522	46.4265	379.466	380.86	12.4557	15.6728	12.307	15.4887	200.088	-1.21328	0.0878965	95.0346	-5.20618	-0.173759	0.833333	-0.219565	2.73739	1	0	0.16	111115	0.833701	0.00272483	313.402	318.112	-0.194125	-0.44475	7.51895	79.1181	63.4452	42.6073	8.51133
			Average				-3.37691	0.0275279	526.732	1.94861	6.44573	40.8412	2.4	2.21043	1	4.42087	45.8372	40.8412	48.0426	377.912	381.072	11.4569	13.7621	10.8803	13.0553	200.083	-1.23863	0.0917578	95.0881	-4.5037	-0.0605983	1	-0.219565	2.73739	1	0	0.16	111115	0.833681	0.00194861	313.991	318.987	-0.198181	-0.140288	7.75435	81.5491	67.787	43.3392	8.84764
y = -0.0031x2 + 0.0796x - 0.9134			Rn at 25 °C	Rn at 32 °C		Q10(30/20)	2.68995
			0.8609	1.5406		Q10(40/30)	1.50072
							2.09534
Mean							-0.843174	0.0500291	401.965	0.720235	1.48541	20.574	2.5	2.18848	1	4.37696	20.3571	20.574	19.8243	379.533	380.106	9.19005	9.99318	36.9552	40.2178	274.739	-0.631409	2.85613	95.1366	-0.500808	-0.0146536	0.986111	-0.219565	2.73739	1	0	0.16	111115	1.11338	0.000720235	293.724	293.507	-0.101025	-0.277557	2.43647	25.6116	15.6184	20.4655	2.41904
							-1.03854	0.0490612	404.111	1.03626	2.08839	25.2024	2.5	2.18848	1	4.37696	25.0568	25.2024	24.5468	379.156	379.955	10.5954	11.8763	31.4954	35.2952	199.615	-0.632794	2.51133	95.1359	-0.880771	-0.00636248	0.989583	-0.219565	2.73739	1	0	0.16	111115	0.800375	0.00103626	298.352	298.207	-0.101247	-0.382791	3.21884	33.8344	21.9581	25.1296	3.20458
							-1.57915	0.0436216	421.492	1.3432	2.8943	29.9638	2.5	2.18848	1	4.37696	30.1828	29.9638	30.0142	378.845	380.194	12.6134	14.2658	27.9005	31.5113	199.6	-0.640342	2.42051	95.1343	-0.88246	-0.105277	0.92803	-0.219565	2.73739	1	0	0.16	111115	0.800317	0.0013432	303.114	303.333	-0.102455	-0.454509	4.25202	44.6951	30.4293	30.0733	4.28075
							-1.97426	0.039515	433.96	1.68623	3.93381	34.8809	2.5	2.18848	1	4.37696	35.7238	34.8809	35.9363	378.426	380.105	15.5665	17.6292	25.2329	28.5653	199.647	-0.632098	1.41445	95.1393	-0.714209	-0.20236	0.892063	-0.219565	2.73739	1	0	0.16	111115	0.800506	0.00168623	308.031	308.874	-0.101136	-0.509099	5.61147	58.9814	41.3522	35.3023	5.74623
							-2.28853	0.0364689	442.221	2.22364	5.54613	40.0706	2.5	2.18848	1	4.37696	42.457	40.0706	43.174	378.544	380.354	17.2117	19.9359	19.625	22.6852	199.669	-0.62896	1.26277	95.1424	-1.2616	-0.263849	0.886905	-0.219565	2.73739	1	0	0.16	111115	0.800595	0.00222364	313.221	315.607	-0.100634	-0.525803	7.44301	78.2305	58.2946	41.2638	7.93553
							-2.84278	0.0345237	478.012	2.36405	6.24065	41.6859	2.5	2.18848	1	4.37696	44.6884	41.6859	45.8398	377.787	380.188	16.7222	19.6566	16.9126	19.8683	199.673	-0.641123	1.21761	95.1412	-0.968358	-0.245609	0.976852	-0.219565	2.73739	1	0	0.16	111115	0.80061	0.00236405	314.836	317.838	-0.10258	-0.50584	8.11082	85.2498	65.5932	43.1872	8.77465
Std							0.241861	0.0225855	17.0869	0.152407	0.369713	1.28641	0.141421	0.0310512	0	0.0621024	1.17246	1.28641	1.39342	0.246715	0.0828513	2.4854	2.6822	12.4319	13.5814	150.377	0.684471	4.2739	0.279148	1.97796	0.046684	0.0277778	0	0	0	0	0	0	0.648684	0.000152407	1.28641	1.17246	0.109515	0.102092	0.199766	2.12097	3.91351	1.13018	0.171395
							0.265466	0.0214817	15.2536	0.29558	0.403561	0.386323	0.141421	0.0310512	0	0.0621024	0.436772	0.386323	0.793505	0.385016	0.418606	3.66993	3.89495	10.5953	11.1335	0.500513	0.677219	4.7594	0.263956	1.7129	0.0533699	0.0208333	0	0	0	0	0	0	0.0451969	0.00029558	0.386323	0.436772	0.108355	0.0707298	0.0746065	0.791413	4.2851	0.232634	0.0444484
							0.158618	0.01226	15.2228	0.358639	0.371308	0.0735676	0.141421	0.0310512	0	0.0621024	1.29806	0.0735676	2.03949	0.619177	0.339467	3.96675	3.95373	9.13931	8.90861	0.538076	0.676895	4.55258	0.201227	2.67406	0.0934356	0.0851501	0	0	0	0	0	0	0.0452872	0.000358639	0.0735676	1.29806	0.108303	0.0517058	0.0181309	0.201301	3.95922	0.657372	0.164538
							0.149553	0.00416411	15.31	0.25195	0.382292	0.167428	0.141421	0.0310512	0	0.0621024	1.20767	0.167428	1.7303	0.506447	0.136179	4.51026	4.36629	7.45253	7.19818	0.540867	0.695422	2.51025	0.15738	3.24013	0.105483	0.095976	0	0	0	0	0	0	0.0452901	0.00025195	0.167428	1.20767	0.111267	0.0874756	0.0519961	0.497488	4.07645	0.644897	0.203798
							0.167068	0.00366387	14.2475	0.350732	0.414672	0.127208	0.141421	0.0310512	0	0.0621024	1.74843	0.127208	2.32227	0.764768	0.445995	4.18631	3.92645	5.5372	5.43236	0.527062	0.695864	2.21703	0.123781	4.36737	0.0805921	0.139342	0	0	0	0	0	0	0.045273	0.000350732	0.127208	1.74843	0.111338	0.105693	0.0529291	0.597123	4.3892	0.929652	0.397345
							0.423679	0.00984293	54.3182	0.643509	0.200882	0.565138	0.141421	0.0310512	0	0.0621024	0.772875	0.565138	1.47025	0.456658	0.597477	3.97823	4.3045	4.4873	4.9249	0.526779	0.685189	2.12935	0.0963438	4.38634	0.152976	0.0277778	0	0	0	0	0	0	0.0452447	0.000643509	0.565138	0.772875	0.10963	0.326258	0.238542	2.48086	2.09489	0.106047	0.0507878
Mean (Abs)							0.843174
							1.03854		E (30 °C)	1.82691e+06
							1.57915		E (35 °C)	1.38852e+06
							1.97426		E (40 °C)	1.12675e+06
							2.28853		E (42 °C)	1.29088e+06
							2.84278
SEM							0.12093
							0.132733
							0.079309
							0.0747767
							0.0835339
							0.211839
									From last experiment
	Rn at 25 °C	Rn at 22 °C	Q10		Rn at 25 °C	Rn at 32 °C	Q10			Rn at 25 °C	Rn at 22 °C	Q10		Rn at 25 °C	Rn at 32 °C	Q10
Control 1	1.1758	0.9733	1.79603	Heat 1	1.1514	1.7002	1.72131		Control 1	1.2259	1.4709	1.8244	Heat 1	1.1655	2.2554	2.22705
Control 2	0.550426	0.549334	2.26616	Heat 2	1.2166	1.5771	1.38882		Control 2	0.932	0.8069	2.15048	Heat 2	1.3364	2.4109	2.06132
Control 3	1.1156	0.9987	1.98433	Heat 3	1.3737	1.9925	1.81431		Control 3	1.7418	1.5417	1.82732	Heat 3	1.9438	3.2598	2.04652
Control 4	0.7229	0.6166	1.95916	Heat 4	0.8609	1.5406	2.09534		Control 4	1.6568	1.3916	1.71599	Heat 4	1.5627	2.7457	2.09031
Average	0.891182	0.784483	2.00142		1.15065	1.7026	1.75495		Average	1.38912	1.30278	1.87955		1.5021	2.66795	2.1063
SEM	0.151604	0.117268	0.0976161		0.10726	0.102487	0.14565		SEM	0.189657	0.16811	0.0939524		0.168208	0.222224	0.0412648
pval	0.211849	0.0010578	0.209424						pval	0.671475	0.00271286	0.0691652
	Rn at 25 °C	Rn at 22 °C	Q10		Rn at 25 °C	Rn at 32 °C	Q10
Average_Control	1.14015	1.04363	1.94048	Average_Heat	1.32638	2.18527	1.93063
SEM	0.248972	0.259146	0.0609351		0.175725	0.482675	0.175678
pval
[truncated: 9 more columns]

## Sheet: Respiration modelling
	Tleaf	R	Rref @ 20 C	Q10	T/20		Rmodel Q10=1.86	LogeR	Tterm	Eo(T_REF)	T (Kelvin)	1/T(Kelvin)*1000	E
Control 1	21.1727	-0.918525	0.92		20			6.82277		63.4508	294.323	3.39763	9.6721
	24.9695	-1.19195	0.92	1.97797	25			7.08334			298.12	3.35436
	29.8361	-1.48383	0.92	1.7363	30			7.30238			302.986	3.30048
	35.0918	-2.21615	0.92	1.88065	35			7.70353			308.242	3.24421
	39.9855	-2.7743	0.92	1.79808	40			7.92815			313.135	3.19351
	42.006	-3.054	0.92	1.77877	42			8.02421			315.156	3.17303
Control 2
	20.0144	-0.549334	0.55					6.30871		-633.502	293.164	3.41106	9.1515
	24.9788	-0.550426	0.55	1.00156	25			6.31069			298.129	3.35426
	29.9771	-0.612294	0.55	1.11371	30			6.41721			303.127	3.29895
	34.965	-0.978923	0.55	1.47054	35			6.88645			308.115	3.24554
	40.0159	-2.10234	0.55	1.95501	40			7.65081			313.166	3.1932
	41.9654	-2.88523	0.55	2.12775	42			7.96736			315.115	3.17344
Control 3
	19.8372	-0.99505	1					6.90279		-194.672	292.987	3.41312	8.4712
	24.9011	-1.11567	1	1.24129	25			7.01721			298.051	3.35513
	30.1003	-1.22166	1	1.21541	30			7.10797			303.25	3.29761
	35.0381	-1.78486	1	1.46392	35			7.48709			308.188	3.24477
	40.0423	-3.27594	1	1.79909	40			8.09436			313.192	3.19293
	41.9786	-2.50323	1	1.51349	42			7.82534			315.129	3.17331
Control 4
	19.8498	-0.548363	0.55					6.30694		212.631	293	3.41297	8.6228
	25.0801	-0.722967	0.55	1.68676	25			6.58336			298.23	3.35312
	29.9947	-1.24716	0.55	2.24121	30			7.12863			303.145	3.29875
	34.9206	-1.83974	0.55	2.22819	35			7.51738			308.071	3.24601
	39.9316	-2.13883	0.55	1.96656	40			7.66802			313.082	3.19406
	41.985	-2.61472	0.55	2.02244	42			7.86891			315.135	3.17324
average			0.755		20		0.755	6.5853	0	-138.023			8.9794
			0.895253	1.4769	25	0.219198	1.02968	6.74865	0.01
			1.14124	1.57666	30	0.260118	1.4043	6.98905	0.0166667
			1.70492	1.76082	35	0.183758	1.91521	7.39861	0.0214286
			2.57285	1.87968	40	0.0468831	2.612	7.83533	0.025
			2.7643	1.86061	42	0.136853	2.95716	7.92145	0.0261905
SEM								0.161034		185.351			0.273082
								0.183319
								0.195533
								0.177298
								0.107143
								0.0453363
Heat 1
	19.9044	-1.08853	1.09					6.99259			293.054	3.41234	5.8913
	25.0775	-1.19795	1.09	1.20026	25			7.08836			298.227	3.35314
	29.988	-1.55996	1.09	1.4269	30			7.35241			303.138	3.29883
	34.9246	-1.85659	1.09	1.42556	35			7.5265			308.075	3.24597
	39.9707	-2.10304	1.09	1.38752	40			7.65114			313.121	3.19366
	42.0253	-2.58527	1.09	1.47761	42			7.85759			315.175	3.17284
Heat 2	22.5032	-0.970036	0.97					6.87733			295.653	3.38234	8.9431
	25.7595	-1.32608	0.97	2.61234	25			7.18998			298.91	3.34549
	29.855	-1.4971	0.97	1.80457	30			7.31129			303.005	3.30028
	34.6523	-2.06113	0.97	1.85965	35			7.63101			307.802	3.24884
	39.9962	-2.46964	0.97	1.70614	40			7.81183			313.146	3.1934
	41.9086	-2.97711	0.97	1.78227	42			7.99871			315.059	3.17401
Heat 3	19.9655	-0.779374	0.78					6.65849			293.116	3.41162	7.8596
	25.1051	-0.773546	0.78	0.983963	25			6.65098			298.255	3.35283
	29.9952	-1.80761	0.78	2.31168	30			7.49976			303.145	3.29875
	35.0534	-2.14005	0.78	1.95217	35			7.66859			308.203	3.24461
	40.0631	-2.38159	0.78	1.74265	40			7.77552			313.213	3.19271
	41.9686	-2.43185	0.78	1.67665	42			7.79641			315.119	3.17341
Heat 4	19.9228	-0.534751	0.53					6.2818			293.073	3.41212	10.355
	24.8673	-0.856594	0.53	2.64045	25			6.75296			298.017	3.35551
	30.017	-1.45192	0.53	2.71384	30			7.28064			303.167	3.29851
	34.8932	-1.83928	0.53	2.29594	35			7.51713			308.043	3.2463
	40.2522	-2.19984	0.53	2.01396	40			7.69614			313.402	3.19079
	40.8412	-3.37691	0.53	2.42363	42		Rmodel Q10 = 1.84	8.12472			313.991	3.1848
average		0.843174			20		0.84	6.70255					8.26225
		1.03854		1.85925	25	0.445141	1.13943	6.92057
		1.57915		2.06425	30	0.282376	1.5456	7.36103
		1.97426		1.88333	35	0.179142	2.09655	7.58581
		2.28853		1.71256	40	0.12827	2.8439	7.73366
		2.84278		1.84004	42	0.204527	3.21276	7.94435
SEM								0.156429					0.941041
								0.129585
								0.048525
								0.0377819
								0.0366066
								0.0735422
													0.491823

## Sheet: Respiration_stats
Temperature:	20	25	30	35	40	42		Anova: Two-Factor With Replication
Control	-0.918525	-1.19195	-1.48383	-2.21615	-2.7743	-3.054
	-0.549334	-0.550426	-0.612294	-0.978923	-2.10234	-2.88523		SUMMARY	20	25	30	35	40	42	Total
	-0.99505	-1.11567	-1.22166	-1.78486	-3.27594	-2.50323		Control
	-0.548363	-0.722967	-1.24716	-1.83974	-2.13883	-2.61472		Count	4	4	4	4	4	4	24
Heat	-1.08853	-1.19795	-1.55996	-1.85659	-2.10304	-2.58527		Sum	-3.01127	-3.58101	-4.56495	-6.81967	-10.2914	-11.0572	-39.3255
	-0.970036	-1.32608	-1.4971	-2.06113	-2.46964	-2.97711		Average	-0.752818	-0.895253	-1.14124	-1.70492	-2.57285	-2.7643	-1.63856
	-0.779374	-0.773546	-1.80761	-2.14005	-2.38159	-2.43185		Variance	0.0564477	0.0950664	0.13828	0.270998	0.314889	0.063027	0.770955
	-0.534751	-0.856594	-1.45192	-1.83928	-2.19984	-3.37691
								Heat
								Count	4	4	4	4	4	4	24
								Sum	-3.37269	-4.15417	-6.31659	-7.89705	-9.15411	-11.3711	-42.2657
								Average	-0.843174	-1.03854	-1.57915	-1.97426	-2.28853	-2.84278	-1.76107
								Variance	0.0584967	0.0704722	0.0251597	0.0223662	0.0279117	0.179504	0.552935
								Total
								Count	8	8	8	8	8	8
								Sum	-6.38397	-7.73518	-10.8815	-14.7167	-19.4455	-22.4283
								Average	-0.797996	-0.966897	-1.36019	-1.83959	-2.43069	-2.80354
								Variance	0.0515945	0.0768113	0.124836	0.146455	0.170012	0.105702
								ANOVA
								Source of Variation	SS	df	MS	F	P-value	F crit
								Sample	0.180106	1	0.180106	1.63408	0.20932	4.11317
								Columns	25.9017	5	5.18034	47.0008	8.61382e-15	2.47717
								Interaction	0.579912	5	0.115982	1.0523	0.402617	2.47717
								Within	3.96786	36	0.110218
								Total	30.6296	47
								Source of Variation	P-value
							Rd	Growth Temperature	0.20932
								Measurement Temperature	8.61382e-15
								Growth Temperature X Measurement Temperature	0.402617
