# Supplementary material for: Systems analysis of long-term heat stress responses in the C4 grass Setaria viridis
Source: Plant Cell. 2025 Jan 8;37(4):koaf005. doi: 10.1093/plcell/koaf005 (PMC11964294; doi:10.1093/plcell/koaf005)
Supplement: koaf005_Supplementary_Data [file koaf005_supplementary_data.zip › Supplementary Tables 1 5.xlsx]

## Sheet: Supplementary Table 1
Supplementary Table 1. The complete RNASeq dataset for the heat stress experiment. "baseMean" respresent RPKM values for the transcript. "baseMeanA" is value for the control group, "baseMeanB" is value for the heat-stressed group.
newlocusName	GeneID	baseMean	baseMeanA	baseMeanB	foldChange	log2foldChange	pval	padj	BINCODE	NAME	DESCRIPTION	PACID	Description	At_ortho	Os_ortho	Zm_ortho	pfam	GOBP	GOBPslim	GOCC	GOCCslim	GOMF	GOMFslim
	si007140m	0	0	0	NA	NA	NA	NA	'1.1.1.1'	'PS.lightreaction.photosystem II.LHC-II'	'moderately similar to ( 277) AT3G54890 | Symbols: LHCA1 | LHCA1; chlorophyll binding | chr3:20339881-20340922 REVERSEvery weakly similar to (99.4) CB21_SINAL Chlorophyll a-b binding protein 1, chloroplast precursor (LHCII type I CAB-1) (LHCP) - Sinapis alba (White mustard) (Brassica hirta)moderately similar to ( 367) loc_os06g21590 12006.m32064 protein chlorophyll a-b binding protein 6A, chlorop…	PACid:19704481	LHCA1; chlorophyll A-B binding protein, putative, expressed	AT3G54890.4	LOC_Os06g21590.2		photosystem I light harvesting complex gene 1	generation of precursor metabolites and energy;photosynthesis;response to abiotic stimulus	GO:0006091;GO:0015979;GO:0009628	generation of precursor metabolites and energy;photosynthesis;response to abiotic stimulus	GO:0006091;GO:0015979;GO:0009628	generation of precursor metabolites and energy;photosynthesis;response to abiotic stimulus	GO:0006091;GO:0015979;GO:0009628
Seita.2G217800	si030730m	0	0	0	NA	NA	NA	NA	'1.1.1.1'	'PS.lightreaction.photosystem II.LHC-II'	'moderately similar to ( 357) AT1G19150 | Symbols: LHCA6, LHCA2*1 | LHCA6; chlorophyll binding | chr1:6612806-6613799 FORWARDmoderately similar to ( 290) CB12_PETHY Chlorophyll a-b binding protein, chloroplast precursor (LHCI type II CAB) - Petunia hybrida (Petunia)moderately similar to ( 391) loc_os09g26810 12009.m05833 protein chlorophyll a-b binding protein, chloroplast precursor, putative, ex…	PACid:19712784	LHCA2*1,LHCA6; chlorophyll A-B binding protein, putative, expressed	AT1G19150.1	LOC_Os09g26810.1	GRMZM2G117412_T02	photosystem I light harvesting complex gene 6	response to abiotic stimulus;photosynthesis	GO:0009628;GO:0015979	response to abiotic stimulus;photosynthesis	GO:0009628;GO:0015979	response to abiotic stimulus;photosynthesis	GO:0009628;GO:0015979
Seita.2G366600	si030861m	0	0	0	NA	NA	NA	NA	'1.1.1.1'	'PS.lightreaction.photosystem II.LHC-II'	'moderately similar to ( 352) AT3G61470 | Symbols: LHCA2 | LHCA2; chlorophyll binding | chr3:22745736-22747032 FORWARDmoderately similar to ( 354) CB12_PETHY Chlorophyll a-b binding protein, chloroplast precursor (LHCI type II CAB) - Petunia hybrida (Petunia)moderately similar to ( 376) loc_os07g38960 12007.m29236 protein chlorophyll a-b binding protein, chloroplast precursor, putative, expressed…	PACid:19711344	LHCA2; chlorophyll A-B binding protein, putative, expressed	AT3G61470.1	LOC_Os07g38960.1	GRMZM2G038519_T01	photosystem I light harvesting complex gene 2	generation of precursor metabolites and energy;photosynthesis	GO:0006091;GO:0015979	generation of precursor metabolites and energy;photosynthesis	GO:0006091;GO:0015979	generation of precursor metabolites and energy;photosynthesis	GO:0006091;GO:0015979
	si030870m	0	0	0	NA	NA	NA	NA	'1.1.1.1'	'PS.lightreaction.photosystem II.LHC-II'	'moderately similar to ( 344) AT3G61470 | Symbols: LHCA2 | LHCA2; chlorophyll binding | chr3:22745736-22747032 FORWARDmoderately similar to ( 347) CB12_PETHY Chlorophyll a-b binding protein, chloroplast precursor (LHCI type II CAB) - Petunia hybrida (Petunia)moderately similar to ( 369) loc_os07g38960 12007.m29236 protein chlorophyll a-b binding protein, chloroplast precursor, putative, expressed…	PACid:19711345	LHCA2; chlorophyll A-B binding protein, putative, expressed	AT3G61470.1	LOC_Os07g38960.2		photosystem I light harvesting complex gene 2	generation of precursor metabolites and energy;photosynthesis	GO:0006091;GO:0015979	generation of precursor metabolites and energy;photosynthesis	GO:0006091;GO:0015979	generation of precursor metabolites and energy;photosynthesis	GO:0006091;GO:0015979
	si037091m	0	0	0	NA	NA	NA	NA	'1.1.1.1'	'PS.lightreaction.photosystem II.LHC-II'	'moderately similar to ( 456) AT3G27690 | Symbols: LHCB2.4, LHCB2.3, LHCB2 | LHCB2.3; chlorophyll binding | chr3:10256002-10256921 FORWARDmoderately similar to ( 488) CB23_ORYSA Chlorophyll a-b binding protein, chloroplast precursor (LHCII type I CAB) (LHCP) - Oryza sativa (Rice)moderately similar to ( 488) loc_os03g39610 12003.m35304 protein chlorophyll a-b binding protein, chloroplast precursor…	PACid:19684567	LHCB2,LHCB2.3,LHCB2.4; chlorophyll A-B binding protein, putative, expressed	AT3G27690.1	LOC_Os03g39610.1		photosystem II light harvesting complex gene 2.3	response to abiotic stimulus;photosynthesis	GO:0009628;GO:0015979	response to abiotic stimulus;photosynthesis	GO:0009628;GO:0015979	response to abiotic stimulus;photosynthesis	GO:0009628;GO:0015979
Seita.9G177100	si037076m	0.558642	0.898462	0.275459	0.306589	-1.70562	0.55795	0.799022	'1.1.1.1'	'PS.lightreaction.photosystem II.LHC-II'	'moderately similar to ( 423) AT3G27690 | Symbols: LHCB2.4, LHCB2.3, LHCB2 | LHCB2.3; chlorophyll binding | chr3:10256002-10256921 FORWARDmoderately similar to ( 439) CB23_ORYSA Chlorophyll a-b binding protein, chloroplast precursor (LHCII type I CAB) (LHCP) - Oryza sativa (Rice)moderately similar to ( 439) loc_os03g39610 12003.m35304 protein chlorophyll a-b binding protein, chloroplast precursor…	PACid:19684566	LHCB2,LHCB2.3,LHCB2.4; chlorophyll A-B binding protein, putative, expressed	AT3G27690.1	LOC_Os03g39610.2	GRMZM2G414192_T01,GRMZM2G018627_T02	photosystem II light harvesting complex gene 2.3	generation of precursor metabolites and energy;photosynthesis	GO:0006091;GO:0015979	generation of precursor metabolites and energy;photosynthesis	GO:0006091;GO:0015979	generation of precursor metabolites and energy;photosynthesis	GO:0006091;GO:0015979
Seita.5G299900	si004733m	2.26355	1.89657	2.56937	1.35475	0.438025	0.849575	1	'1.1.1.1'	'PS.lightreaction.photosystem II.LHC-II'	moderately similar to ( 384) AT2G34430 | Symbols: LHB1B1, LHCB1.4 | LHB1B1; chlorophyll binding | chr2:14524818-14525618 FORWARDmoderately similar to ( 414) CB22_MAIZE Chlorophyll a-b binding protein, chloroplast precursor (LHCII type I CAB) (LHCP) - Zea mays (Maize)moderately similar to ( 415) loc_os01g52240 12001.m11398 protein chlorophyll a-b binding protein 2, chloroplast precursor, putative,…	PACid:19674394	LHB1B2,LHCB1.5; chlorophyll A-B binding protein, putative, expressed	AT2G34420.1	LOC_Os01g41710.1		photosystem II light harvesting complex gene B1B2	generation of precursor metabolites and energy;photosynthesis	GO:0006091;GO:0015979	generation of precursor metabolites and energy;photosynthesis	GO:0006091;GO:0015979	generation of precursor metabolites and energy;photosynthesis	GO:0006091;GO:0015979
	si030778m	16.4263	15.6386	17.0828	1.09235	0.127431	0.696127	0.916618	'1.1.1.1'	'PS.lightreaction.photosystem II.LHC-II'	'moderately similar to ( 357) AT1G19150 | Symbols: LHCA6, LHCA2*1 | LHCA6; chlorophyll binding | chr1:6612806-6613799 FORWARDmoderately similar to ( 286) CB12_PETHY Chlorophyll a-b binding protein, chloroplast precursor (LHCI type II CAB) - Petunia hybrida (Petunia)moderately similar to ( 402) loc_os09g26810 12009.m05833 protein chlorophyll a-b binding protein, chloroplast precursor, putative, ex…	PACid:19712785	LHCA2*1,LHCA6; chlorophyll A-B binding protein, putative, expressed	AT1G19150.1	LOC_Os09g26810.1		photosystem I light harvesting complex gene 6	response to abiotic stimulus;photosynthesis	GO:0009628;GO:0015979	response to abiotic stimulus;photosynthesis	GO:0009628;GO:0015979	response to abiotic stimulus;photosynthesis	GO:0009628;GO:0015979
Seita.2G166700	si030569m	518.241	554.467	488.052	0.880218	-0.184067	0.36542	0.600595	'1.1.1.1'	'PS.lightreaction.photosystem II.LHC-II'	'moderately similar to ( 405) AT1G76570 | Symbols: | chlorophyll A-B binding family protein | chr1:28729132-28730754 FORWARDmoderately similar to ( 201) CB21_GOSHI Chlorophyll a-b binding protein 151, chloroplast precursor (LHCII type II CAB-151) (LHCP) - Gossypium hirsutum (Upland cotton)moderately similar to ( 451) loc_os09g12540 12009.m04517 protein chlorophyll a-b binding protein, chloroplast…	PACid:19709194	; chlorophyll A-B binding protein, putative, expressed	AT1G76570.1	LOC_Os09g12540.1	GRMZM2G131489_T01	Chlorophyll A-B binding family protein	response to abiotic stimulus;photosynthesis	GO:0009628;GO:0015979	response to abiotic stimulus;photosynthesis	GO:0009628;GO:0015979	response to abiotic stimulus;photosynthesis	GO:0009628;GO:0015979
Seita.1G330600	si018111m	2312.64	3553.86	1278.29	0.35969	-1.47517	1.07e-13	2.74e-12	'1.1.1.1'	'PS.lightreaction.photosystem II.LHC-II'	'moderately similar to ( 329) AT1G45474 | Symbols: LHCA5 | LHCA5; pigment binding | chr1:17179353-17180439 FORWARDweakly similar to ( 183) CB12_PETHY Chlorophyll a-b binding protein, chloroplast precursor (LHCI type II CAB) - Petunia hybrida (Petunia)moderately similar to ( 405) loc_os02g52650 12002.m10295 protein chlorophyll a-b binding protein 4, chloroplast precursor, putative, expressedChloro…	PACid:19688883	LHCA5; chlorophyll A-B binding protein, putative, expressed	AT1G45474.1	LOC_Os02g52650.1	GRMZM2G103101_T02	photosystem I light harvesting complex gene 5	generation of precursor metabolites and energy;photosynthesis	GO:0006091;GO:0015979	generation of precursor metabolites and energy;photosynthesis	GO:0006091;GO:0015979	generation of precursor metabolites and energy;photosynthesis	GO:0006091;GO:0015979
Seita.3G143800	si024648m	6330.05	7016.93	5757.65	0.820537	-0.28536	0.364092	0.599417	'1.1.1.1'	'PS.lightreaction.photosystem II.LHC-II'	'moderately similar to ( 422) AT2G34420 | Symbols: LHB1B2, LHCB1.5 | LHB1B2; chlorophyll binding | chr2:14522716-14523513 REVERSEmoderately similar to ( 468) CB29_MAIZE Chlorophyll a-b binding protein M9, chloroplast precursor (LHCII type I CAB-M9) (LHCP) - Zea mays (Maize)moderately similar to ( 444) loc_os01g41710 12001.m42672 protein chlorophyll a-b binding protein 2, chloroplast precursor, pu…	PACid:19698864	LHB1B2,LHCB1.5; chlorophyll A-B binding protein, putative, expressed	AT2G34420.1	LOC_Os01g41710.1	GRMZM2G155216_T02	photosystem II light harvesting complex gene B1B2	generation of precursor metabolites and energy;photosynthesis	GO:0006091;GO:0015979	generation of precursor metabolites and energy;photosynthesis	GO:0006091;GO:0015979	generation of precursor metabolites and energy;photosynthesis	GO:0006091;GO:0015979
Seita.2G352900	si030808m	5762.31	8293.4	3653.07	0.440479	-1.18285	3.91e-06	3.01e-05	'1.1.1.1'	'PS.lightreaction.photosystem II.LHC-II'	'moderately similar to ( 462) AT5G54270 | Symbols: LHCB3, LHCB3*1 | LHCB3 (LIGHT-HARVESTING CHLOROPHYLL B-BINDING PROTEIN 3); structural molecule | chr5:22038424-22039383 FORWARDmoderately similar to ( 478) CB23_HORVU Chlorophyll a-b binding protein of LHCII type III, chloroplast precursor (CAB) - Hordeum vulgare (Barley)moderately similar to ( 480) loc_os07g37550 12007.m079717 protein chlorophyl…	PACid:19710001	LHCB3,LHCB3*1; chlorophyll A-B binding protein, putative, expressed	AT5G54270.1	LOC_Os07g37550.1	GRMZM2G057281_T01	light-harvesting chlorophyll B-binding protein 3	photosynthesis	GO:0015979	photosynthesis	GO:0015979	photosynthesis	GO:0015979
Seita.5G215600	si002579m	4894.69	8997.82	1475.41	0.163974	-2.60846	1.84e-16	6.76e-15	'1.1.1.1'	'PS.lightreaction.photosystem II.LHC-II'	moderately similar to ( 431) AT2G34420 | Symbols: LHB1B2, LHCB1.5 | LHB1B2; chlorophyll binding | chr2:14522716-14523513 REVERSEmoderately similar to ( 468) CB22_ORYSA Chlorophyll a-b binding protein 2, chloroplast precursor (LHCII type I CAB-2) (LHCP) - Oryza sativa (Rice)moderately similar to ( 468) loc_os01g41710 12001.m42672 protein chlorophyll a-b binding protein 2, chloroplast precursor, pu…	PACid:19677295	LHB1B2,LHCB1.5; chlorophyll A-B binding protein, putative, expressed	AT2G34420.1	LOC_Os01g41710.1	GRMZM2G351977_T01	photosystem II light harvesting complex gene B1B2	generation of precursor metabolites and energy;photosynthesis	GO:0006091;GO:0015979	generation of precursor metabolites and energy;photosynthesis	GO:0006091;GO:0015979	generation of precursor metabolites and energy;photosynthesis	GO:0006091;GO:0015979
Seita.4G139900	si006996m	13308.4	15768.6	11258.2	0.713962	-0.486081	0.0106121	0.0347253	'1.1.1.1'	'PS.lightreaction.photosystem II.LHC-II'	moderately similar to ( 365) AT3G54890 | Symbols: LHCA1 | LHCA1; chlorophyll binding | chr3:20339881-20340922 REVERSEweakly similar to ( 140) CB23_NICPL Chlorophyll a-b binding protein C, chloroplast precursor (LHCII type I CAB-C) (LHCP) - Nicotiana plumbaginifolia (Leadwort-leaved tobacco)moderately similar to ( 460) loc_os06g21590 12006.m32064 protein chlorophyll a-b binding protein 6A, chlorop…	PACid:19704480	LHCA1; chlorophyll A-B binding protein, putative, expressed	AT3G54890.1	LOC_Os06g21590.1	GRMZM2G092311_T02	photosystem I light harvesting complex gene 1	generation of precursor metabolites and energy;photosynthesis;response to abiotic stimulus	GO:0006091;GO:0015979;GO:0009628	generation of precursor metabolites and energy;photosynthesis;response to abiotic stimulus	GO:0006091;GO:0015979;GO:0009628	generation of precursor metabolites and energy;photosynthesis;response to abiotic stimulus	GO:0006091;GO:0015979;GO:0009628
Seita.7G121800	si010905m	12870.1	16177	10114.4	0.625238	-0.677523	0.00178292	0.00740763	'1.1.1.1'	'PS.lightreaction.photosystem II.LHC-II'	'moderately similar to ( 343) AT1G15820 | Symbols: LHCB6, CP24 | LHCB6 (LIGHT HARVESTING COMPLEX PSII SUBUNIT 6); chlorophyll binding | chr1:5446685-5447676 REVERSEmoderately similar to ( 328) CB4_SPIOL Chlorophyll a-b binding protein CP24, chloroplast precursor - Spinacia oleracea (Spinach)moderately similar to ( 361) loc_os04g38410 12004.m08831 protein chlorophyll a-b binding protein CP24, chlo…	PACid:19694102	CP24,LHCB6; chlorophyll A-B binding protein, putative, expressed	AT1G15820.1	LOC_Os04g38410.1	GRMZM2G039996_T01	light harvesting complex photosystem II subunit 6	response to abiotic stimulus;photosynthesis	GO:0009628;GO:0015979	response to abiotic stimulus;photosynthesis	GO:0009628;GO:0015979	response to abiotic stimulus;photosynthesis	GO:0009628;GO:0015979
Seita.8G080900	si026725m	25001.6	31460.8	19618.9	0.6236	-0.681307	0.00972474	0.0322322	'1.1.1.1'	'PS.lightreaction.photosystem II.LHC-II'	'moderately similar to ( 389) AT4G10340 | Symbols: LHCB5 | LHCB5 (LIGHT HARVESTING COMPLEX OF PHOTOSYSTEM II 5); chlorophyll binding | chr4:6408200-6409496 FORWARDweakly similar to ( 195) CB2B_PINSY Chlorophyll a-b binding protein type 2 member 1B, chloroplast precursor (Chlorophyll a-b binding protein type II 1B) (CAB) (LHCP) - Pinus sylvestris (Scots pine)moderately similar to ( 469) loc_os11g1…	PACid:19706390	LHCB5; chlorophyll A-B binding protein, putative, expressed	AT4G10340.1	LOC_Os11g13890.1	GRMZM2G149428_T01	light harvesting complex of photosystem II 5	response to abiotic stimulus;photosynthesis	GO:0009628;GO:0015979	response to abiotic stimulus;photosynthesis	GO:0009628;GO:0015979	response to abiotic stimulus;photosynthesis	GO:0009628;GO:0015979
Seita.2G351600	si030702m	30551.3	33820	27827.4	0.822808	-0.281371	0.285632	0.502053	'1.1.1.1'	'PS.lightreaction.photosystem II.LHC-II'	'moderately similar to ( 439) AT5G01530 | Symbols: | chlorophyll A-B binding protein CP29 (LHCB4) | chr5:209084-210243 FORWARDmoderately similar to ( 240) CB29_CHLRE Chlorophyll a-b binding protein CP29 - Chlamydomonas reinhardtiimoderately similar to ( 494) loc_os07g37240 12007.m29225 protein expressed proteinChloroa_b-bind no original description'	PACid:19710360	LHCB4.2; chlorophyll A-B binding protein, putative, expressed	AT3G08940.2	LOC_Os07g37240.1	GRMZM2G033885_T01	light harvesting complex photosystem II	response to abiotic stimulus;photosynthesis	GO:0009628;GO:0015979	response to abiotic stimulus;photosynthesis	GO:0009628;GO:0015979	response to abiotic stimulus;photosynthesis	GO:0009628;GO:0015979
Seita.6G158500	si014351m	29560.7	39019.5	21678.4	0.555579	-0.847937	8.15e-06	5.89e-05	'1.1.1.1'	'PS.lightreaction.photosystem II.LHC-II'	'moderately similar to ( 372) AT3G47470 | Symbols: LHCA4, CAB4 | LHCA4 (LIGHT-HARVESTING CHLOROPHYLL-PROTEIN COMPLEX I SUBUNIT A4); chlorophyll binding | chr3:17493622-17494773 REVERSEmoderately similar to ( 220) CB12_PETHY Chlorophyll a-b binding protein, chloroplast precursor (LHCI type II CAB) - Petunia hybrida (Petunia)moderately similar to ( 422) loc_os08g33820 12008.m080044 protein chloroph…	PACid:19693117	CAB4,LHCA4; chlorophyll A-B binding protein, putative, expressed	AT3G47470.1	LOC_Os08g33820.1	GRMZM2G153184_T01	light-harvesting chlorophyll-protein complex I subunit A4	response to abiotic stimulus;photosynthesis	GO:0009628;GO:0015979	response to abiotic stimulus;photosynthesis	GO:0009628;GO:0015979	response to abiotic stimulus;photosynthesis	GO:0009628;GO:0015979
Seita.2G299200	si030845m	82212.7	78750.2	85098.1	1.08061	0.111843	0.737078	0.947154	'1.1.1.1'	'PS.lightreaction.photosystem II.LHC-II'	'moderately similar to ( 425) AT2G34420 | Symbols: LHB1B2, LHCB1.5 | LHB1B2; chlorophyll binding | chr2:14522716-14523513 REVERSEmoderately similar to ( 476) CB21_MAIZE Chlorophyll a-b binding protein 1, chloroplast precursor (LHCII type I CAB-1) (LHCP) - Zea mays (Maize)moderately similar to ( 449) loc_os01g41710 12001.m42672 protein chlorophyll a-b binding protein 2, chloroplast precursor, puta…	PACid:19713992	LHB1B2,LHCB1.5; chlorophyll A-B binding protein, putative, expressed	AT2G34420.1	LOC_Os01g41710.1		photosystem II light harvesting complex gene B1B2	generation of precursor metabolites and energy;photosynthesis	GO:0006091;GO:0015979	generation of precursor metabolites and energy;photosynthesis	GO:0006091;GO:0015979	generation of precursor metabolites and energy;photosynthesis	GO:0006091;GO:0015979
Seita.9G291000	si040185m	24.8915	0	45.6345	Inf	Inf	1.11e-26	1.24e-24	'1.1.1.2'	'PS.lightreaction.photosystem II.PSII polypeptide subunits'	'moderately similar to ( 210) AT4G15510 | Symbols: | photosystem II reaction center PsbP family protein | chr4:8861351-8862529 FORWARDmoderately similar to ( 256) loc_os12g37710 12012.m26772 protein thylakoid lumenal 21.5 kDa protein, chloroplast precursor, putative, expressedPsbP no original description'	PACid:19682669	; PsbP, putative, expressed	AT4G15510.1	LOC_Os12g37710.1		Photosystem II reaction center PsbP family protein	photosynthesis	GO:0015979	photosynthesis	GO:0015979	photosynthesis	GO:0015979
Seita.2G030400	si032709m	0.196802	0	0.360804	Inf	Inf	0.865474	1	'1.1.1.2'	'PS.lightreaction.photosystem II.PSII polypeptide subunits'	'weakly similar to ( 103) PSBR_HORVU Photosystem II 10 kDa polypeptide, chloroplast precursor - Hordeum vulgare (Barley)very weakly similar to (98.6) loc_os07g05360 12007.m66707 protein photosystem II 10 kDa polypeptide, chloroplast precursor, putative, expressedPsbR no original description'	PACid:19711032	PSBR; photosystem II 10 kDa polypeptide, chloroplast precursor, putative, expressed	AT1G79040.1	LOC_Os07g05365.1		photosystem II subunit R	cellular component organization;generation of precursor metabolites and energy;photosynthesis	GO:0016043;GO:0006091;GO:0015979	cellular component organization;generation of precursor metabolites and energy;photosynthesis	GO:0016043;GO:0006091;GO:0015979	cellular component organization;generation of precursor metabolites and energy;photosynthesis	GO:0016043;GO:0006091;GO:0015979
	si036600m	0.147051	0	0.269594	Inf	Inf	1	1	'1.1.1.2'	'PS.lightreaction.photosystem II.PSII polypeptide subunits'	'weakly similar to ( 114) AT1G05385 | Symbols: | photosystem II 11 kDa protein-related | chr1:1582747-1583648 REVERSEweakly similar to ( 131) loc_os03g53640 12003.m10335 protein expressed protein no original description'	PACid:19681036	LPA19,Psb27-H1; expressed protein	AT1G05385.1	LOC_Os03g53640.1		photosystem II 11 kDa protein-related	cellular component organization;generation of precursor metabolites and energy;photosynthesis	GO:0016043;GO:0006091;GO:0015979	cellular component organization;generation of precursor metabolites and energy;photosynthesis	GO:0016043;GO:0006091;GO:0015979	cellular component organization;generation of precursor metabolites and energy;photosynthesis	GO:0016043;GO:0006091;GO:0015979
Seita.5G228200	si002383m	0	0	0	NA	NA	NA	NA	'1.1.1.2'	'PS.lightreaction.photosystem II.PSII polypeptide subunits'	'moderately similar to ( 305) AT5G11450 | Symbols: | oxygen-evolving complex-related | chr5:3654475-3656357 FORWARDmoderately similar to ( 398) loc_os01g43070 12001.m42679 protein expressed protein no original description'	PACid:19677776	; psbP-related thylakoid lumenal protein 4, chloroplast precursor, putative, expressed	AT5G11450.1	LOC_Os01g43070.1	GRMZM2G000256_T01	Mog1/PsbP/DUF1795-like photosystem II reaction center PsbP family protein	photosynthesis	GO:0015979	photosynthesis	GO:0015979	photosynthesis	GO:0015979
	si002390m	0	0	0	NA	NA	NA	NA	'1.1.1.2'	'PS.lightreaction.photosystem II.PSII polypeptide subunits'	'moderately similar to ( 305) AT5G11450 | Symbols: | oxygen-evolving complex-related | chr5:3654475-3656357 FORWARDmoderately similar to ( 398) loc_os01g43070 12001.m42679 protein expressed protein no original description'	PACid:19677777	; psbP-related thylakoid lumenal protein 4, chloroplast precursor, putative, expressed	AT5G11450.1	LOC_Os01g43070.1		Mog1/PsbP/DUF1795-like photosystem II reaction center PsbP family protein	photosynthesis	GO:0015979	photosynthesis	GO:0015979	photosynthesis	GO:0015979
	si007987m	0	0	0	NA	NA	NA	NA	'1.1.1.2'	'PS.lightreaction.photosystem II.PSII polypeptide subunits'	'weakly similar to ( 112) loc_os12g19580 12012.m73978 protein photosynthetic reaction center protein no original description'	PACid:19705396	; photosynthetic reaction center protein, putative, expressed	AT3G43590.1	LOC_Os12g19580.1		zinc knuckle (CCHC-type) family protein	generation of precursor metabolites and energy;photosynthesis	GO:0006091;GO:0015979	generation of precursor metabolites and energy;photosynthesis	GO:0006091;GO:0015979	generation of precursor metabolites and energy;photosynthesis	GO:0006091;GO:0015979
Seita.6G032200	si014601m	0	0	0	NA	NA	NA	NA	'1.1.1.2'	'PS.lightreaction.photosystem II.PSII polypeptide subunits'	'weakly similar to ( 108) AT1G79040 | Symbols: PSBR | PSBR (photosystem II subunit R) | chr1:29736085-29736781 FORWARDweakly similar to ( 114) PSBR_SOLTU Photosystem II 10 kDa polypeptide, chloroplast precursor (Light-inducible tissue-specific ST-LS1 protein) - Solanum tuberosum (Potato)weakly similar to ( 148) loc_os08g10020 12008.m26609 protein photosystem II 10 kDa polypeptide, chloroplast pre…	PACid:19692956	PSBR; photosystem II 10 kDa polypeptide, chloroplast precursor, putative, expressed	AT1G79040.1	LOC_Os08g10020.1	GRMZM2G174984_T01	photosystem II subunit R	cellular component organization;generation of precursor metabolites and energy;photosynthesis	GO:0016043;GO:0006091;GO:0015979	cellular component organization;generation of precursor metabolites and energy;photosynthesis	GO:0016043;GO:0006091;GO:0015979	cellular component organization;generation of precursor metabolites and energy;photosynthesis	GO:0016043;GO:0006091;GO:0015979
	si014642m	0	0	0	NA	NA	NA	NA	'1.1.1.2'	'PS.lightreaction.photosystem II.PSII polypeptide subunits'	'weakly similar to ( 109) AT1G79040 | Symbols: PSBR | PSBR (photosystem II subunit R) | chr1:29736085-29736781 FORWARDweakly similar to ( 115) PSBR_SOLTU Photosystem II 10 kDa polypeptide, chloroplast precursor (Light-inducible tissue-specific ST-LS1 protein) - Solanum tuberosum (Potato)weakly similar to ( 145) loc_os08g10020 12008.m26609 protein photosystem II 10 kDa polypeptide, chloroplast pre…	PACid:19692957	PSBR; photosystem II 10 kDa polypeptide, chloroplast precursor, putative, expressed	AT1G79040.1	LOC_Os08g10020.2		photosystem II subunit R	cellular component organization;generation of precursor metabolites and energy;photosynthesis	GO:0016043;GO:0006091;GO:0015979	cellular component organization;generation of precursor metabolites and energy;photosynthesis	GO:0016043;GO:0006091;GO:0015979	cellular component organization;generation of precursor metabolites and energy;photosynthesis	GO:0016043;GO:0006091;GO:0015979
	si036842m	0	0	0	NA	NA	NA	NA	'1.1.1.2'	'PS.lightreaction.photosystem II.PSII polypeptide subunits'	'weakly similar to ( 114) AT1G05385 | Symbols: | photosystem II 11 kDa protein-related | chr1:1582747-1583648 REVERSEweakly similar to ( 130) loc_os03g53640 12003.m10335 protein expressed protein no original description'	PACid:19681037	LPA19,Psb27-H1; expressed protein	AT1G05385.1	LOC_Os03g53640.1		photosystem II 11 kDa protein-related	cellular component organization;generation of precursor metabolites and energy;photosynthesis	GO:0016043;GO:0006091;GO:0015979	cellular component organization;generation of precursor metabolites and energy;photosynthesis	GO:0016043;GO:0006091;GO:0015979	cellular component organization;generation of precursor metabolites and energy;photosynthesis	GO:0016043;GO:0006091;GO:0015979
Seita.9G449200	si037067m	0	0	0	NA	NA	NA	NA	'1.1.1.2'	'PS.lightreaction.photosystem II.PSII polypeptide subunits'	'moderately similar to ( 207) AT2G39470 | Symbols: PPL2 | PPL2 (PsbP-like protein 2); calcium ion binding | chr2:16476335-16477402 FORWARDmoderately similar to ( 352) loc_os03g17174 12003.m101683 protein calcium ion binding protein, putative, expressedPsbP no original description'	PACid:19679018	PPL2; PsbP, putative, expressed	AT2G39470.1	LOC_Os03g17174.1		PsbP-like protein 2	photosynthesis	GO:0015979	photosynthesis	GO:0015979	photosynthesis	GO:0015979
	si037307m	0	0	0	NA	NA	NA	NA	'1.1.1.2'	'PS.lightreaction.photosystem II.PSII polypeptide subunits'	'moderately similar to ( 222) AT2G39470 | Symbols: PPL2 | PPL2 (PsbP-like protein 2); calcium ion binding | chr2:16476335-16477402 FORWARDmoderately similar to ( 363) loc_os03g17174 12003.m101683 protein calcium ion binding protein, putative, expressedPsbP no original description'	PACid:19679019	PPL2; PsbP, putative, expressed	AT2G39470.1	LOC_Os03g17174.1		PsbP-like protein 2	photosynthesis	GO:0015979	photosynthesis	GO:0015979	photosynthesis	GO:0015979
Seita.9G093600	si039222m	1.2191	0.894132	1.4899	1.66631	0.736656	0.713607	0.929198	'1.1.1.2'	'PS.lightreaction.photosystem II.PSII polypeptide subunits'	'weakly similar to ( 108) AT1G05385 | Symbols: | photosystem II 11 kDa protein-related | chr1:1582747-1583648 REVERSEweakly similar to ( 132) loc_os03g53640 12003.m10335 protein expressed protein no original description'	PACid:19684030	LPA19,Psb27-H1; expressed protein	AT1G05385.1	LOC_Os03g53640.1		photosystem II 11 kDa protein-related	cellular component organization;generation of precursor metabolites and energy;photosynthesis	GO:0016043;GO:0006091;GO:0015979	cellular component organization;generation of precursor metabolites and energy;photosynthesis	GO:0016043;GO:0006091;GO:0015979	cellular component organization;generation of precursor metabolites and energy;photosynthesis	GO:0016043;GO:0006091;GO:0015979
Seita.4G174000	si007947m	1.30353	1.40116	1.22217	0.872257	-0.197175	1	1	'1.1.1.2'	'PS.lightreaction.photosystem II.PSII polypeptide subunits'	'very weakly similar to (99.4) PSBK_SACOF Photosystem II reaction center protein K precursor (PSII-K) - Saccharum officinarum (Sugarcane)very weakly similar to (92.8) loc_osp1g00140 11562.m00003 protein photosystem II protein K no original description'	PACid:19703818	; photosystem II reaction center protein K precursor, putative, expressed	ATCG00070.1	LOC_Os04g16866.1	GRMZM2G067883_T01	photosystem II reaction center protein K precursor	photosynthesis	GO:0015979	photosynthesis	GO:0015979	photosynthesis	GO:0015979
	si020864m	0.64192	1.41222	0	0	#NAME?	0.134474	0.283742	'1.1.1.2'	'PS.lightreaction.photosystem II.PSII polypeptide subunits'	'weakly similar to ( 150) ATCG00580 | Symbols: PSBE | PSII cytochrome b559. There have been many speculations about the function of Cyt b559, but the most favored at present is that it plays a protective role by acting as an electron acceptor or electron donor under conditions when electron flow through PSII is not optimized. | chrC:64071-64322 REVERSEweakly similar to ( 152) PSBE_LACSA Cytochrom…	PACid:19697771	; cytochrome b559 subunit alpha, putative	ATCG00580.1	LOC_Os10g21298.1	GRMZM2G108467_T01,GRMZM2G062044_T01,GRMZM2G117572_T01	photosystem II reaction center protein E	generation of precursor metabolites and energy;photosynthesis	GO:0006091;GO:0015979	generation of precursor metabolites and energy;photosynthesis	GO:0006091;GO:0015979	generation of precursor metabolites and energy;photosynthesis	GO:0006091;GO:0015979
	si025338m	1.64917	1.82306	1.50426	0.82513	-0.277306	1	1	'1.1.1.2'	'PS.lightreaction.photosystem II.PSII polypeptide subunits'	'weakly similar to ( 115) AT2G28605 | Symbols: | Encodes a PsbP domain-OEC23 like protein localized in thylakoid (peripheral-lumenal side). | chr2:12254911-12255689 FORWARD no original description'	PACid:19698966	; expressed protein	AT2G28605.1	LOC_Os04g35530.1		Photosystem II reaction center PsbP family protein	photosynthesis	GO:0015979	photosynthesis	GO:0015979	photosynthesis	GO:0015979
	si037664m	5.94845	8.64056	3.70502	0.428794	-1.22164	0.062989	0.154198	'1.1.1.2'	'PS.lightreaction.photosystem II.PSII polypeptide subunits'	'weakly similar to ( 139) AT2G39470 | Symbols: PPL2 | PPL2 (PsbP-like protein 2); calcium ion binding | chr2:16476335-16477402 FORWARDmoderately similar to ( 236) loc_os03g17174 12003.m101683 protein calcium ion binding protein, putative, expressed no original description'	PACid:19679020	PPL2; PsbP, putative, expressed	AT2G39470.1	LOC_Os03g17174.2		PsbP-like protein 2	photosynthesis	GO:0015979	photosynthesis	GO:0015979	photosynthesis	GO:0015979
Seita.7G171400	si011144m	19.8851	13.8544	24.9106	1.79803	0.846416	0.0505256	0.128677	'1.1.1.2'	'PS.lightreaction.photosystem II.PSII polypeptide subunits'	'weakly similar to ( 105) AT2G01918 | Symbols: | calcium ion binding | chr2:424254-425678 REVERSEweakly similar to ( 162) loc_os04g44200 12004.m09378 protein oxygen-evolving enhancer protein 3, chloroplast precursor, putative no original description'	PACid:19697065	PQL3; oxygen-evolving enhancer protein 3, chloroplast precursor, putative, expressed	AT2G01918.1	LOC_Os04g44200.1	GRMZM2G008892_T01	PsbQ-like 3	generation of precursor metabolites and energy;photosynthesis	GO:0006091;GO:0015979	generation of precursor metabolites and energy;photosynthesis	GO:0006091;GO:0015979	generation of precursor metabolites and energy;photosynthesis	GO:0006091;GO:0015979
Seita.1G242700	si018719m	12.6174	14.0966	11.3846	0.807614	-0.308263	0.573421	0.813646	'1.1.1.2'	'PS.lightreaction.photosystem II.PSII polypeptide subunits'	'very weakly similar to (99.0) loc_os02g42000 12002.m09237 protein expressed protein no original description'	PACid:19690228	PQL1,PQL2; expressed protein	AT3G01440.1	LOC_Os02g42000.1		PsbQ-like 1	generation of precursor metabolites and energy;photosynthesis	GO:0006091;GO:0015979	generation of precursor metabolites and energy;photosynthesis	GO:0006091;GO:0015979	generation of precursor metabolites and energy;photosynthesis	GO:0006091;GO:0015979
	si011310m	19.914	22.3973	17.8446	0.79673	-0.327838	0.353061	0.586021	'1.1.1.2'	'PS.lightreaction.photosystem II.PSII polypeptide subunits'	'weakly similar to ( 151) loc_os04g44190 12004.m78971 protein expressed protein no original description'	PACid:19697217	PQL1,PQL2; expressed protein	AT3G01440.1	LOC_Os04g44190.1		PsbQ-like 1	generation of precursor metabolites and energy;photosynthesis	GO:0006091;GO:0015979	generation of precursor metabolites and energy;photosynthesis	GO:0006091;GO:0015979	generation of precursor metabolites and energy;photosynthesis	GO:0006091;GO:0015979
Seita.7G171300	si011308m	18.4053	26.7665	11.4376	0.427309	-1.22665	0.00197082	0.00808722	'1.1.1.2'	'PS.lightreaction.photosystem II.PSII polypeptide subunits'	'weakly similar to ( 151) loc_os04g44190 12004.m78971 protein expressed protein no original description'	PACid:19697216	PQL1,PQL2; expressed protein	AT3G01440.1	LOC_Os04g44190.1		PsbQ-like 1	generation of precursor metabolites and energy;photosynthesis	GO:0006091;GO:0015979	generation of precursor metabolites and energy;photosynthesis	GO:0006091;GO:0015979	generation of precursor metabolites and energy;photosynthesis	GO:0006091;GO:0015979
	si014765m	35.8322	30.8292	40.0014	1.29752	0.375753	0.231006	0.428953	'1.1.1.2'	'PS.lightreaction.photosystem II.PSII polypeptide subunits'	'very weakly similar to (80.5) PSBR_SOLTU Photosystem II 10 kDa polypeptide, chloroplast precursor (Light-inducible tissue-specific ST-LS1 protein) - Solanum tuberosum (Potato)weakly similar to ( 115) loc_os08g10020 12008.m26609 protein photosystem II 10 kDa polypeptide, chloroplast precursor, putative, expressed no original description'	PACid:19692960	PSBR; photosystem II 10 kDa polypeptide, chloroplast precursor, putative, expressed	AT1G79040.1	LOC_Os08g10020.1		photosystem II subunit R	cellular component organization;generation of precursor metabolites and energy;photosynthesis	GO:0016043;GO:0006091;GO:0015979	cellular component organization;generation of precursor metabolites and energy;photosynthesis	GO:0016043;GO:0006091;GO:0015979	cellular component organization;generation of precursor metabolites and energy;photosynthesis	GO:0016043;GO:0006091;GO:0015979
	si014714m	37.9906	33.4549	41.7704	1.24856	0.320262	0.542359	0.784721	'1.1.1.2'	'PS.lightreaction.photosystem II.PSII polypeptide subunits'	'weakly similar to ( 103) AT1G79040 | Symbols: PSBR | PSBR (photosystem II subunit R) | chr1:29736085-29736781 FORWARDweakly similar to ( 110) PSBR_SOLTU Photosystem II 10 kDa polypeptide, chloroplast precursor (Light-inducible tissue-specific ST-LS1 protein) - Solanum tuberosum (Potato)weakly similar to ( 140) loc_os08g10020 12008.m26609 protein photosystem II 10 kDa polypeptide, chloroplast pre…	PACid:19692959	PSBR; photosystem II 10 kDa polypeptide, chloroplast precursor, putative, expressed	AT1G79040.1	LOC_Os08g10020.2		photosystem II subunit R	cellular component organization;generation of precursor metabolites and energy;photosynthesis	GO:0016043;GO:0006091;GO:0015979	cellular component organization;generation of precursor metabolites and energy;photosynthesis	GO:0016043;GO:0006091;GO:0015979	cellular component organization;generation of precursor metabolites and energy;photosynthesis	GO:0016043;GO:0006091;GO:0015979
Seita.7G102300	si010944m	68.0806	77.8898	59.9062	0.769115	-0.378728	0.209714	0.400019	'1.1.1.2'	'PS.lightreaction.photosystem II.PSII polypeptide subunits'	'weakly similar to ( 196) AT2G28605 | Symbols: | Encodes a PsbP domain-OEC23 like protein localized in thylakoid (peripheral-lumenal side). | chr2:12254911-12255689 FORWARDweakly similar to ( 121) loc_os04g35530 12004.m08642 protein expressed protein no original description'	PACid:19695874	; expressed protein	AT2G28605.1	LOC_Os04g35530.1	GRMZM2G072174_T01	Photosystem II reaction center PsbP family protein	photosynthesis	GO:0015979	photosynthesis	GO:0015979	photosynthesis	GO:0015979
	si014715m	51.8976	80.1911	28.3197	0.353152	-1.50164	0.00186517	0.00770396	'1.1.1.2'	'PS.lightreaction.photosystem II.PSII polypeptide subunits'	'weakly similar to ( 103) AT1G79040 | Symbols: PSBR | PSBR (photosystem II subunit R) | chr1:29736085-29736781 FORWARDweakly similar to ( 109) PSBR_SOLTU Photosystem II 10 kDa polypeptide, chloroplast precursor (Light-inducible tissue-specific ST-LS1 protein) - Solanum tuberosum (Potato)weakly similar to ( 142) loc_os08g10020 12008.m26609 protein photosystem II 10 kDa polypeptide, chloroplast pre…	PACid:19692958	PSBR; photosystem II 10 kDa polypeptide, chloroplast precursor, putative, expressed	AT1G79040.1	LOC_Os08g10020.1		photosystem II subunit R	cellular component organization;generation of precursor metabolites and energy;photosynthesis	GO:0016043;GO:0006091;GO:0015979	cellular component organization;generation of precursor metabolites and energy;photosynthesis	GO:0016043;GO:0006091;GO:0015979	cellular component organization;generation of precursor metabolites and energy;photosynthesis	GO:0016043;GO:0006091;GO:0015979
Seita.1G103300	si018478m	100.742	136.279	71.127	0.52192	-0.938098	0.000172078	0.00092437	'1.1.1.2'	'PS.lightreaction.photosystem II.PSII polypeptide subunits'	'very weakly similar to (82.8) AT5G51545 | Symbols: LPA2 | LPA2 (low psii accumulation2) | chr5:20936434-20937243 FORWARDweakly similar to ( 110) loc_os02g03250 12002.m05675 protein expressed protein no original description'	PACid:19687533	LPA2; expressed protein	AT5G51545.1	LOC_Os02g03250.1	GRMZM2G043500_T01	low psii accumulation2	cellular component organization;generation of precursor metabolites and energy;photosynthesis	GO:0016043;GO:0006091;GO:0015979	cellular component organization;generation of precursor metabolites and energy;photosynthesis	GO:0016043;GO:0006091;GO:0015979	cellular component organization;generation of precursor metabolites and energy;photosynthesis	GO:0016043;GO:0006091;GO:0015979
Seita.3G333700	si023012m	171.344	177.175	166.484	0.93966	-0.0897887	0.617013	0.851653	'1.1.1.2'	'PS.lightreaction.photosystem II.PSII polypeptide subunits'	'moderately similar to ( 283) AT4G15510 | Symbols: | photosystem II reaction center PsbP family protein | chr4:8861351-8862529 FORWARDmoderately similar to ( 379) loc_os07g17390 12007.m06180 protein thylakoid lumenal 21.5 kDa protein, chloroplast precursor, putative, expressedPsbP no original description'	PACid:19702490	; PsbP, putative, expressed	AT4G15510.1	LOC_Os07g17390.1	GRMZM6G924006_T01	Photosystem II reaction center PsbP family protein	photosynthesis	GO:0015979	photosynthesis	GO:0015979	photosynthesis	GO:0015979
Seita.6G203500	si015010m	257.432	202.827	302.936	1.49357	0.578765	0.222733	0.417263	'1.1.1.2'	'PS.lightreaction.photosystem II.PSII polypeptide subunits'	'moderately similar to ( 238) loc_os08g39430 12008.m07924 protein thylakoid lumenal 19 kDa protein, chloroplast precursor, putative, expressed no original description'	PACid:19691074	; thylakoid lumenal 19 kDa protein, chloroplast precursor, putative, expressed	AT3G63540.1	LOC_Os08g39430.1	GRMZM2G441888_T01	Mog1/PsbP/DUF1795-like photosystem II reaction center PsbP family protein	photosynthesis	GO:0015979	photosynthesis	GO:0015979	photosynthesis	GO:0015979
Seita.9G414200	si038607m	441.484	453.634	431.359	0.950897	-0.0726385	0.763924	0.954017	'1.1.1.2'	'PS.lightreaction.photosystem II.PSII polypeptide subunits'	'weakly similar to ( 152) AT1G03600 | Symbols: | photosystem II family protein | chr1:898916-899440 FORWARDweakly similar to ( 174) loc_os03g21560 12003.m07560 protein photosystem II 11 kD protein, putative, expressed no original description'	PACid:19680285	PSB27; photosystem II 11 kD protein, putative, expressed	AT1G03600.1	LOC_Os03g21560.1	GRMZM2G056424_T01	photosystem II family protein	generation of precursor metabolites and energy;protein metabolic process;photosynthesis	GO:0006091;GO:0019538;GO:0015979	generation of precursor metabolites and energy;protein metabolic process;photosynthesis	GO:0006091;GO:0019538;GO:0015979	generation of precursor metabolites and energy;protein metabolic process;photosynthesis	GO:0006091;GO:0019538;GO:0015979
Seita.J002400	si020704m	669.862	490.284	819.51	1.6715	0.741143	0.0820401	0.191323	'1.1.1.2'	'PS.lightreaction.photosystem II.PSII polypeptide subunits'	'weakly similar to ( 160) AT3G01440 | Symbols: | oxygen evolving enhancer 3 (PsbQ) family protein | chr3:168478-169407 FORWARDmoderately similar to ( 248) loc_os07g01480 12007.m04628 protein oxygen evolving enhancer protein 3 containing protein, expressedPsbQ no original description'	PACid:19693686	PQL1,PQL2; oxygen evolving enhancer protein 3 domain containing protein, expressed	AT3G01440.1	LOC_Os07g01480.2	GRMZM2G436986_T01	PsbQ-like 1	generation of precursor metabolites and energy;photosynthesis	GO:0006091;GO:0015979	generation of precursor metabolites and energy;photosynthesis	GO:0006091;GO:0015979	generation of precursor metabolites and energy;photosynthesis	GO:0006091;GO:0015979
	si020386m	430.855	513.152	362.274	0.705979	-0.502304	0.116857	0.253976	'1.1.1.2'	'PS.lightreaction.photosystem II.PSII polypeptide subunits'	'weakly similar to ( 120) AT1G14150 | Symbols: | oxygen evolving enhancer 3 (PsbQ) family protein | chr1:4839885-4840632 FORWARDweakly similar to ( 157) loc_os02g36850 12002.m08772 protein oxygen evolving enhancer protein 3, putative, expressedPsbQ no original description'	PACid:19689076	PQL1,PQL2; oxygen evolving enhancer protein 3, identical, putative, expressed	AT1G14150.1	LOC_Os02g36850.1	GRMZM5G870219_T02	PsbQ-like 2	generation of precursor metabolites and energy;photosynthesis	GO:0006091;GO:0015979	generation of precursor metabolites and energy;photosynthesis	GO:0006091;GO:0015979	generation of precursor metabolites and energy;photosynthesis	GO:0006091;GO:0015979
Seita.J018200	si020855m	453.214	696.311	250.633	0.359944	-1.47416	0.025676	0.0730825	'1.1.1.2'	'PS.lightreaction.photosystem II.PSII polypeptide subunits'	'very weakly similar to (86.3) PSBK_SACOF Photosystem II reaction center protein K precursor (PSII-K) - Saccharum officinarum (Sugarcane)very weakly similar to (80.9) loc_osp1g00140 11562.m00003 protein photosystem II protein K no original description'	PACid:19697781	; photosystem II reaction center protein K precursor, putative, expressed	ATCG00070.1	LOC_Os04g16866.1		photosystem II reaction center protein K precursor	photosynthesis	GO:0015979	photosynthesis	GO:0015979	photosynthesis	GO:0015979
Seita.5G446500	si002811m	446.018	808.111	144.273	0.178531	-2.48575	5.7e-32	1.01e-29	'1.1.1.2'	'PS.lightreaction.photosystem II.PSII polypeptide subunits'	'weakly similar to ( 183) AT4G28660 | Symbols: PSB28 | PSB28 (PHOTOSYSTEM II REACTION CENTER PSB28 PROTEIN) | chr4:14150008-14150933 FORWARDmoderately similar to ( 261) loc_os01g71190 12001.m13162 protein photosystem II reaction center W protein, putative, expressedpsbW Psb28 no original description'	PACid:19674049	PSB28; photosystem II reaction center PSB28 protein, chloroplast precursor, putative, expressed	AT4G28660.2	LOC_Os01g71190.1	GRMZM2G132506_T01	photosystem II reaction center PSB28 protein	photosynthesis	GO:0015979	photosynthesis	GO:0015979	photosynthesis	GO:0015979
Seita.9G561800	si037195m	816.298	942.013	711.536	0.755336	-0.40481	0.0447158	0.116635	'1.1.1.2'	'PS.lightreaction.photosystem II.PSII polypeptide subunits'	'moderately similar to ( 254) AT3G55330 | Symbols: PPL1 | PPL1 (PsbP-like protein 1); calcium ion binding | chr3:20514031-20515275 REVERSEmoderately similar to ( 311) loc_os10g32348 12010.m22024 protein psbP family protein, expressedPsbP no original description'	PACid:19684094	PPL1; PsbP, putative, expressed	AT3G55330.1	LOC_Os10g32400.2	GRMZM2G176840_T01	PsbP-like protein 1	photosynthesis	GO:0015979	photosynthesis	GO:0015979	photosynthesis	GO:0015979
Seita.7G160100	si012451m	968.387	1560.4	475.046	0.304439	-1.71577	8.07e-07	7.13e-06	'1.1.1.2'	'PS.lightreaction.photosystem II.PSII polypeptide subunits'	'moderately similar to ( 297) ATCG00020 | Symbols: PSBA | Encodes chlorophyll binding protein D1, a part of the photosystem II reaction center core | chrC:383-1444 REVERSEmoderately similar to ( 303) PSBA_SACOF Photosystem Q(B) protein (32 kDa thylakoid membrane protein) (Photosystem II protein D1) (PSII D1 protein) - Saccharum officinarum (Sugarcane)moderately similar to ( 302) loc_os10g21200 12…	PACid:19694176	; photosystem Q, putative, expressed	ATCG00020.1	LOC_Os10g21192.1		photosystem II reaction center protein A	generation of precursor metabolites and energy;photosynthesis	GO:0006091;GO:0015979	generation of precursor metabolites and energy;photosynthesis	GO:0006091;GO:0015979	generation of precursor metabolites and energy;photosynthesis	GO:0006091;GO:0015979
Seita.7G278200	si010855m	2385.27	1575.31	3060.24	1.94263	0.958008	2.6e-06	2.08e-05	'1.1.1.2'	'PS.lightreaction.photosystem II.PSII polypeptide subunits'	'moderately similar to ( 327) AT1G77090 | Symbols: | thylakoid lumenal 29.8 kDa protein | chr1:28960576-28961875 REVERSEmoderately similar to ( 349) loc_os12g08830 12012.m26739 protein tat pathway signal sequence family protein, expressed no original description'	PACid:19694611	; thylakoid lumenal 29.8 kDa protein, putative, expressed	AT1G77090.1	LOC_Os12g08830.1	GRMZM2G087590_T01	Mog1/PsbP/DUF1795-like photosystem II reaction center PsbP family protein	photosynthesis	GO:0015979	photosynthesis	GO:0015979	photosynthesis	GO:0015979
Seita.9G423600	si038118m	1466.49	1607.3	1349.15	0.839384	-0.252597	0.245341	0.449274	'1.1.1.2'	'PS.lightreaction.photosystem II.PSII polypeptide subunits'	'weakly similar to ( 116) AT5G02120 | Symbols: OHP | OHP (ONE HELIX PROTEIN) | chr5:419144-419633 FORWARDweakly similar to ( 144) loc_os05g22730 12005.m06569 protein expressed protein no original description'	PACid:19679427	OHP; expressed protein	AT5G02120.1	LOC_Os05g22730.1	GRMZM2G012324_T01	one helix protein	response to abiotic stimulus	GO:0009628	response to abiotic stimulus	GO:0009628	response to abiotic stimulus	GO:0009628
Seita.6G208100	si014097m	958.026	1636.03	393.025	0.240231	-2.0575	1.46e-23	1.21e-21	'1.1.1.2'	'PS.lightreaction.photosystem II.PSII polypeptide subunits'	'moderately similar to ( 227) AT1G76450 | Symbols: | oxygen-evolving complex-related | chr1:28684618-28686109 FORWARDmoderately similar to ( 296) loc_os08g40160 12008.m07996 protein thylakoid lumen protein, chloroplast precursor, putative, expressed no original description'	PACid:19691325	; thylakoid lumen protein, chloroplast precursor, putative, expressed	AT1G76450.1	LOC_Os08g40160.1	GRMZM2G172723_T01	Photosystem II reaction center PsbP family protein	photosynthesis	GO:0015979	photosynthesis	GO:0015979	photosynthesis	GO:0015979
	si020871m	2304.34	5000.86	57.237	0.0114454	-6.44908	0.0908077	0.207576	'1.1.1.2'	'PS.lightreaction.photosystem II.PSII polypeptide subunits'	'weakly similar to ( 150) ATCG00580 | Symbols: PSBE | PSII cytochrome b559. There have been many speculations about the function of Cyt b559, but the most favored at present is that it plays a protective role by acting as an electron acceptor or electron donor under conditions when electron flow through PSII is not optimized. | chrC:64071-64322 REVERSEweakly similar to ( 152) PSBE_LACSA Cytochrom…	PACid:19697745	; cytochrome b559 subunit alpha, putative	ATCG00580.1	LOC_Os10g21298.1	GRMZM2G108467_T01,GRMZM2G062044_T01,GRMZM2G117572_T01	photosystem II reaction center protein E	generation of precursor metabolites and energy;photosynthesis	GO:0006091;GO:0015979	generation of precursor metabolites and energy;photosynthesis	GO:0006091;GO:0015979	generation of precursor metabolites and energy;photosynthesis	GO:0006091;GO:0015979
Seita.5G395300	si002574m	10194.4	11370.7	9214.13	0.81034	-0.3034	0.130332	0.277125	'1.1.1.2'	'PS.lightreaction.photosystem II.PSII polypeptide subunits'	'moderately similar to ( 245) AT1G44575 | Symbols: NPQ4, PSBS | NPQ4 (NONPHOTOCHEMICAL QUENCHING); chlorophyll binding / xanthophyll binding | chr1:16871768-16872548 FORWARDmoderately similar to ( 256) PSBS_TOBAC Photosystem II 22 kDa protein, chloroplast precursor (CP22) - Nicotiana tabacum (Common tobacco)moderately similar to ( 282) loc_os01g64960 12001.m150788 protein photosystem II 22 kDa pr…	PACid:19676941	NPQ4,PSBS; chlorophyll A-B binding protein, putative, expressed	AT1G44575.1	LOC_Os01g64960.1	GRMZM2G077333_T01	Chlorophyll A-B binding family protein	response to abiotic stimulus	GO:0009628	response to abiotic stimulus	GO:0009628	response to abiotic stimulus	GO:0009628
	si008469m	12225.6	11680.8	12679.6	1.08551	0.118369	0.442883	0.68238	'1.1.1.2'	'PS.lightreaction.photosystem II.PSII polypeptide subunits'	'moderately similar to ( 254) ATCG00270 | Symbols: PSBD | PSII D2 protein | chrC:32711-33772 FORWARDmoderately similar to ( 256) PSBD_MARPO Photosystem II D2 protein (Photosystem Q(A) protein) (PSII D2 protein) - Marchantia polymorpha (Liverwort)moderately similar to ( 256) loc_osp1g00170 11562.m00006 protein photosystem II protein D2psbD no original description'	PACid:19703841	; photosystem II D2 protein, putative, expressed	ATCG00270.1	LOC_Os10g41689.1		photosystem II reaction center protein D	generation of precursor metabolites and energy;photosynthesis	GO:0006091;GO:0015979	generation of precursor metabolites and energy;photosynthesis	GO:0006091;GO:0015979	generation of precursor metabolites and energy;photosynthesis	GO:0006091;GO:0015979
Seita.2G343000	si031101m	13393.1	19759.1	8088.03	0.409332	-1.28866	2.56e-09	3.55e-08	'1.1.1.2'	'PS.lightreaction.photosystem II.PSII polypeptide subunits'	'weakly similar to ( 192) AT4G21280 | Symbols: PSBQ, PSBQA, PSBQ-1 | oxygen-evolving enhancer protein 3, chloroplast, putative (PSBQ1) (PSBQ) | chr4:11334446-11335587 FORWARDmoderately similar to ( 260) PSBQ1_MAIZE Oxygen-evolving enhancer protein 3-1, chloroplast precursor (OEE3) (16 kDa subunit of oxygen evolving system of photosystem II) (OEC 16 kDa subunit) - Zea mays (Maize)moderately simila…	PACid:19712119	PSBQ,PSBQ-1,PSBQA; oxygen evolving enhancer protein 3 domain containing protein, expressed	AT4G21280.1	LOC_Os07g36080.1	GRMZM2G021617_T01,GRMZM2G058070_T01	photosystem II subunit QA	protein modification process	GO:0006464	protein modification process	GO:0006464	protein modification process	GO:0006464
Seita.4G207000	si007114m	34299	40489.5	29140.2	0.719698	-0.474537	0.065043	0.158281	'1.1.1.2'	'PS.lightreaction.photosystem II.PSII polypeptide subunits'	'moderately similar to ( 289) AT1G06680 | Symbols: PSBP-1, OEE2, PSII-P | PSBP-1 (PHOTOSYSTEM II SUBUNIT P-1); poly(U) binding | chr1:2048076-2049186 FORWARDmoderately similar to ( 319) PSBP_SPIOL Oxygen-evolving enhancer protein 2, chloroplast precursor (OEE2) (23 kDa subunit of oxygen evolving system of photosystem II) (OEC 23 kDa subunit) (23 kDa thylakoid membrane protein) - Spinacia oleracea…	PACid:19704867	OE23,OEE2,PSBP-1,PSII-P; PsbP, putative, expressed	AT1G06680.1	LOC_Os07g04840.1	GRMZM2G016677_T01	photosystem II subunit P-1	response to stress;response to biotic stimulus;generation of precursor metabolites and energy;photosynthesis	GO:0006950;GO:0009607;GO:0006091;GO:0015979	response to stress;response to biotic stimulus;generation of precursor metabolites and energy;photosynthesis	GO:0006950;GO:0009607;GO:0006091;GO:0015979	response to stress;response to biotic stimulus;generation of precursor metabolites and energy;photosynthesis	GO:0006950;GO:0009607;GO:0006091;GO:0015979
Seita.5G172700	si002174m	36926.8	47352.1	28239.1	0.596364	-0.745736	0.00513913	0.0185482	'1.1.1.2'	'PS.lightreaction.photosystem II.PSII polypeptide subunits'	'moderately similar to ( 489) AT3G50820 | Symbols: PSBO2, PSBO-2, OEC33 | PSBO2 (PHOTOSYSTEM II SUBUNIT O-2); oxygen evolving/ poly(U) binding | chr3:18891008-18892311 REVERSEhighly similar to ( 523) PSBO_WHEAT Oxygen-evolving enhancer protein 1, chloroplast precursor (OEE1) (33 kDa subunit of oxygen evolving system of photosystem II) (OEC 33 kDa subunit) (33 kDa thylakoid membrane protein) - Tri…	PACid:19676169	OEC33,PSBO-2,PSBO2; oxygen-evolving enhancer protein 1, chloroplast precursor, putative, expressed	AT3G50820.1	LOC_Os01g31690.1	GRMZM2G113349_T01	photosystem II subunit O-2	generation of precursor metabolites and energy;response to abiotic stimulus;photosynthesis;metabolic process;cellular component organization;protein modification process	GO:0006091;GO:0009628;GO:0015979;GO:0008152;GO:0016043;GO:0006464	generation of precursor metabolites and energy;response to abiotic stimulus;photosynthesis;metabolic process;cellular component organization;protein modification process	GO:0006091;GO:0009628;GO:0015979;GO:0008152;GO:0016043;GO:0006464	generation of precursor metabolites and energy;response to abiotic stimulus;photosynthesis;metabolic process;cellular component organization;protein modification process	GO:0006091;GO:0009628;GO:0015979;GO:0008152;GO:0016043;GO:0006464
Seita.1G126100	si018775m	57980.9	85400.7	35131.1	0.411367	-1.2815	0.00231373	0.0092892	'1.1.1.2'	'PS.lightreaction.photosystem II.PSII polypeptide subunits'	'weakly similar to ( 104) PSBK_SACOF Photosystem II reaction center protein K precursor (PSII-K) - Saccharum officinarum (Sugarcane)very weakly similar to (98.6) loc_osp1g00140 11562.m00003 protein photosystem II protein KpsbK no original description'	PACid:19687454	; photosystem II reaction center protein K precursor, putative, expressed	ATCG00070.1	LOC_Os04g16866.1	GRMZM2G067883_T01	photosystem II reaction center protein K precursor	photosynthesis	GO:0015979	photosynthesis	GO:0015979	photosynthesis	GO:0015979
	si005073m	112661	109314	115450	1.05614	0.0787971	0.608681	0.844573	'1.1.1.2'	'PS.lightreaction.photosystem II.PSII polypeptide subunits'	'moderately similar to ( 246) ATCG00280 | Symbols: PSBC | chloroplast gene encoding a CP43 subunit of the photosystem II reaction center. promoter contains a blue-light responsive element. | chrC:33720-35141 FORWARDmoderately similar to ( 248) PSBC_WHEAT Photosystem II 44 kDa reaction center protein (P6 protein) (CP43) - Triticum aestivum (Wheat)moderately similar to ( 248) loc_osp1g00180 11562.m…	PACid:19675673	; photosystem II 44 kDa reaction center protein, putative, expressed	ATCG00280.1	LOC_Os04g16874.1		photosystem II reaction center protein C	generation of precursor metabolites and energy;photosynthesis	GO:0006091;GO:0015979	generation of precursor metabolites and energy;photosynthesis	GO:0006091;GO:0015979	generation of precursor metabolites and energy;photosynthesis	GO:0006091;GO:0015979
Seita.J014000	si020875m	712241	845326	601336	0.711366	-0.491337	0.014993	0.0464667	'1.1.1.2'	'PS.lightreaction.photosystem II.PSII polypeptide subunits'	'highly similar to ( 894) ATCG00680 | Symbols: PSBB | encodes for CP47, subunit of the photosystem II reaction center. | chrC:72371-73897 FORWARDhighly similar to ( 918) PSBB_SACOF Photosystem II P680 chlorophyll A apoprotein (CP-47 protein) - Saccharum officinarum (Sugarcane)highly similar to ( 903) loc_osp1g00600 11562.m00051 protein photosystem II 47 kDa proteinpsbB PSII no original descriptio…	PACid:19697773	; photosystem II P680 chlorophyll A apoprotein, putative, expressed	ATCG00680.1	LOC_Os06g39708.1	GRMZM5G808939_T01	photosystem II reaction center protein B	generation of precursor metabolites and energy;photosynthesis;cellular component organization	GO:0006091;GO:0015979;GO:0016043	generation of precursor metabolites and energy;photosynthesis;cellular component organization	GO:0006091;GO:0015979;GO:0016043	generation of precursor metabolites and energy;photosynthesis;cellular component organization	GO:0006091;GO:0015979;GO:0016043
	si020853m	1.64182e+06	1.67441e+06	1.61466e+06	0.964313	-0.0524264	0.902349	1	'1.1.1.2'	'PS.lightreaction.photosystem II.PSII polypeptide subunits'	'highly similar to ( 550) ATCG00270 | Symbols: PSBD | PSII D2 protein | chrC:32711-33772 FORWARDhighly similar to ( 555) PSBD_SACOF Photosystem II D2 protein (Photosystem Q(A) protein) (PSII D2 protein) - Saccharum officinarum (Sugarcane)highly similar to ( 555) loc_osp1g00170 11562.m00006 protein photosystem II protein D2psbD Photo_RC psbA psbC no original description'	PACid:19697728	; photosystem II D2 protein, putative, expressed	ATCG00270.1	LOC_Os04g16872.1		photosystem II reaction center protein D	generation of precursor metabolites and energy;photosynthesis	GO:0006091;GO:0015979	generation of precursor metabolites and energy;photosynthesis	GO:0006091;GO:0015979	generation of precursor metabolites and energy;photosynthesis	GO:0006091;GO:0015979
Seita.J017900	si020824m	2.67241e+07	4.16887e+07	1.42536e+07	0.341905	-1.54833	7.79e-14	2.03e-12	'1.1.1.2'	'PS.lightreaction.photosystem II.PSII polypeptide subunits'	'highly similar to ( 655) ATCG00020 | Symbols: PSBA | Encodes chlorophyll binding protein D1, a part of the photosystem II reaction center core | chrC:383-1444 REVERSEhighly similar to ( 663) PSBA_SACOF Photosystem Q(B) protein (32 kDa thylakoid membrane protein) (Photosystem II protein D1) (PSII D1 protein) - Saccharum officinarum (Sugarcane)highly similar to ( 662) loc_os10g21200 12010.m05138 p…	PACid:19697753	; photosynthetic reaction center protein, putative, expressed	ATCG00020.1	LOC_Os08g35420.1	GRMZM5G844143_T01	photosystem II reaction center protein A	generation of precursor metabolites and energy;photosynthesis	GO:0006091;GO:0015979	generation of precursor metabolites and energy;photosynthesis	GO:0006091;GO:0015979	generation of precursor metabolites and energy;photosynthesis	GO:0006091;GO:0015979
Seita.5G209700	si003004m	715.383	984.625	491.015	0.498682	-1.00381	9.3e-07	8.11e-06	'1.1.2.1'	'PS.lightreaction.photosystem I.LHC-I'	'weakly similar to ( 129) AT1G34000 | Symbols: OHP2 | OHP2 (ONE-HELIX PROTEIN 2) | chr1:12358151-12358902 REVERSEweakly similar to ( 182) loc_os01g40710 12001.m10341 protein OHP2, putative, expressed no original description'	PACid:19673841	OHP2; high light inducible protein, putative, expressed	AT1G34000.1	LOC_Os01g40710.1	GRMZM2G019807_T01	one-helix protein 2	response to abiotic stimulus	GO:0009628	response to abiotic stimulus	GO:0009628	response to abiotic stimulus	GO:0009628
	si011298m	0.0729428	0	0.133728	Inf	Inf	1	1	'1.1.2.2'	'PS.lightreaction.photosystem I.PSI polypeptide subunits'	'weakly similar to ( 108) AT5G64040 | Symbols: PSAN | PSAN; calmodulin binding | chr5:25628690-25629409 REVERSEweakly similar to ( 119) PSAN_MAIZE Photosystem I reaction center subunit N, chloroplast precursor (PSI-N) (Fragment) - Zea mays (Maize)weakly similar to ( 121) loc_os12g08770 12012.m04863 protein photosystem I reaction center subunit N, chloroplast precursor, putative, expressedPsaN no …	PACid:19696968	PSAN; photosystem I reaction center subunit N, chloroplast precursor, putative, expressed	AT5G64040.2	LOC_Os12g08770.1		photosystem I reaction center subunit PSI-N, chloroplast, putative / PSI-N, putative (PSAN)	generation of precursor metabolites and energy;photosynthesis	GO:0006091;GO:0015979	generation of precursor metabolites and energy;photosynthesis	GO:0006091;GO:0015979	generation of precursor metabolites and energy;photosynthesis	GO:0006091;GO:0015979
Seita.5G326400	si003248m	0	0	0	NA	NA	NA	NA	'1.1.2.2'	'PS.lightreaction.photosystem I.PSI polypeptide subunits'	'weakly similar to ( 155) loc_os01g55570 12001.m43202 protein thylakoid membrane phosphoprotein 14 kda, chloroplast precursor, putative, expressed no original description'	PACid:19676440	; expressed protein	AT1G52220.1	LOC_Os01g55570.1	GRMZM2G302639_T01		biological_process	GO:0008150	biological_process	GO:0008150	biological_process	GO:0008150
	si003327m	0	0	0	NA	NA	NA	NA	'1.1.2.2'	'PS.lightreaction.photosystem I.PSI polypeptide subunits'	'weakly similar to ( 151) loc_os01g55570 12001.m43202 protein thylakoid membrane phosphoprotein 14 kda, chloroplast precursor, putative, expressed no original description'	PACid:19676441	; expressed protein	AT1G52220.1	LOC_Os01g55570.1			biological_process	GO:0008150	biological_process	GO:0008150	biological_process	GO:0008150
Seita.7G279400	si011251m	0	0	0	NA	NA	NA	NA	'1.1.2.2'	'PS.lightreaction.photosystem I.PSI polypeptide subunits'	'weakly similar to ( 162) AT5G64040 | Symbols: PSAN | PSAN; calmodulin binding | chr5:25628690-25629409 REVERSEweakly similar to ( 170) PSAN_MAIZE Photosystem I reaction center subunit N, chloroplast precursor (PSI-N) (Fragment) - Zea mays (Maize)weakly similar to ( 176) loc_os12g08770 12012.m04863 protein photosystem I reaction center subunit N, chloroplast precursor, putative, expressedPsaN no …	PACid:19696967	PSAN; photosystem I reaction center subunit N, chloroplast precursor, putative, expressed	AT5G64040.1	LOC_Os12g08770.1	GRMZM2G080107_T01	photosystem I reaction center subunit PSI-N, chloroplast, putative / PSI-N, putative (PSAN)	generation of precursor metabolites and energy;photosynthesis	GO:0006091;GO:0015979	generation of precursor metabolites and energy;photosynthesis	GO:0006091;GO:0015979	generation of precursor metabolites and energy;photosynthesis	GO:0006091;GO:0015979
Seita.7G092700	si011260m	0	0	0	NA	NA	NA	NA	'1.1.2.2'	'PS.lightreaction.photosystem I.PSI polypeptide subunits'	'weakly similar to ( 164) AT1G08380 | Symbols: PSAO | PSAO (photosystem I subunit O) | chr1:2641004-2641739 REVERSEmoderately similar to ( 214) loc_os04g33830 12004.m08478 protein 16kDa membrane protein, putative, expressed no original description'	PACid:19695405	PSAO; membrane protein, putative, expressed	AT1G08380.1	LOC_Os04g33830.1	GRMZM2G001653_T01	photosystem I subunit O	generation of precursor metabolites and energy;photosynthesis	GO:0006091;GO:0015979	generation of precursor metabolites and energy;photosynthesis	GO:0006091;GO:0015979	generation of precursor metabolites and energy;photosynthesis	GO:0006091;GO:0015979
	si011389m	0	0	0	NA	NA	NA	NA	'1.1.2.2'	'PS.lightreaction.photosystem I.PSI polypeptide subunits'	'weakly similar to ( 108) AT1G08380 | Symbols: PSAO | PSAO (photosystem I subunit O) | chr1:2641004-2641739 REVERSEweakly similar to ( 156) loc_os04g33830 12004.m08478 protein 16kDa membrane protein, putative, expressed no original description'	PACid:19695407	PSAO; membrane protein, putative, expressed	AT1G08380.1	LOC_Os04g33830.1		photosystem I subunit O	generation of precursor metabolites and energy;photosynthesis	GO:0006091;GO:0015979	generation of precursor metabolites and energy;photosynthesis	GO:0006091;GO:0015979	generation of precursor metabolites and energy;photosynthesis	GO:0006091;GO:0015979
Seita.2G117000	si031265m	0	0	0	NA	NA	NA	NA	'1.1.2.2'	'PS.lightreaction.photosystem I.PSI polypeptide subunits'	'weakly similar to ( 113) AT2G20260 | Symbols: PSAE-2 | PSAE-2 (photosystem I subunit E-2); catalytic | chr2:8736780-8737644 FORWARDweakly similar to ( 152) PSAE_HORVU Photosystem I reaction center subunit IV, chloroplast precursor (PSI-E) (Photosystem I 10.8 kDa polypeptide) - Hordeum vulgare (Barley)weakly similar to ( 123) loc_os07g25430 12007.m29150 protein photosystem I reaction center subun…	PACid:19712090	PSAE-2; photosystem I reaction center subunit IV A, chloroplast precursor, putative, expressed	AT2G20260.1	LOC_Os07g25430.1	GRMZM2G016066_T01	photosystem I subunit E-2	photosynthesis	GO:0015979	photosynthesis	GO:0015979	photosynthesis	GO:0015979
	si031271m	0	0	0	NA	NA	NA	NA	'1.1.2.2'	'PS.lightreaction.photosystem I.PSI polypeptide subunits'	'weakly similar to ( 105) AT2G20260 | Symbols: PSAE-2 | PSAE-2 (photosystem I subunit E-2); catalytic | chr2:8736780-8737644 FORWARDweakly similar to ( 144) PSAE_HORVU Photosystem I reaction center subunit IV, chloroplast precursor (PSI-E) (Photosystem I 10.8 kDa polypeptide) - Hordeum vulgare (Barley)weakly similar to ( 115) loc_os07g25430 12007.m29150 protein photosystem I reaction center subun…	PACid:19712091	PSAE-2; photosystem I reaction center subunit IV A, chloroplast precursor, putative, expressed	AT2G20260.1	LOC_Os07g25430.1		photosystem I subunit E-2	photosynthesis	GO:0015979	photosynthesis	GO:0015979	photosynthesis	GO:0015979
	si031365m	0	0	0	NA	NA	NA	NA	'1.1.2.2'	'PS.lightreaction.photosystem I.PSI polypeptide subunits'	'very weakly similar to (95.1) PSAE_HORVU Photosystem I reaction center subunit IV, chloroplast precursor (PSI-E) (Photosystem I 10.8 kDa polypeptide) - Hordeum vulgare (Barley) no original description'	PACid:19712092	PSAE-2; photosystem I reaction center subunit IV A, chloroplast precursor, putative, expressed	AT2G20260.1	LOC_Os07g25430.1		photosystem I subunit E-2	photosynthesis	GO:0015979	photosynthesis	GO:0015979	photosynthesis	GO:0015979
Seita.2G308600	si031409m	0	0	0	NA	NA	NA	NA	'1.1.2.2'	'PS.lightreaction.photosystem I.PSI polypeptide subunits'	'weakly similar to ( 122) AT2G46820 | Symbols: PTAC8, TMP14, PSAP, PSI-P | PSI-P (PHOTOSYSTEM I P SUBUNIT); DNA binding | chr2:19243729-19244870 FORWARDweakly similar to ( 157) loc_os07g28610 12007.m29162 protein thylakoid membrane phosphoprotein 14 kda, chloroplast precursor, putative, expressed no original description'	PACid:19709517	PSAP,PSI-P,PTAC8,TMP14; expressed protein	AT2G46820.1	LOC_Os07g28610.2	GRMZM5G818058_T01	photosystem I P subunit	generation of precursor metabolites and energy;photosynthesis;response to endogenous stimulus	GO:0006091;GO:0015979;GO:0009719	generation of precursor metabolites and energy;photosynthesis;response to endogenous stimulus	GO:0006091;GO:0015979;GO:0009719	generation of precursor metabolites and energy;photosynthesis;response to endogenous stimulus	GO:0006091;GO:0015979;GO:0009719
	si031417m	0	0	0	NA	NA	NA	NA	'1.1.2.2'	'PS.lightreaction.photosystem I.PSI polypeptide subunits'	'weakly similar to ( 122) AT2G46820 | Symbols: PTAC8, TMP14, PSAP, PSI-P | PSI-P (PHOTOSYSTEM I P SUBUNIT); DNA binding | chr2:19243729-19244870 FORWARDweakly similar to ( 158) loc_os07g28610 12007.m29162 protein thylakoid membrane phosphoprotein 14 kda, chloroplast precursor, putative, expressed no original description'	PACid:19709518	PSAP,PSI-P,PTAC8,TMP14; expressed protein	AT2G46820.1	LOC_Os07g28610.1		photosystem I P subunit	generation of precursor metabolites and energy;photosynthesis;response to endogenous stimulus	GO:0006091;GO:0015979;GO:0009719	generation of precursor metabolites and energy;photosynthesis;response to endogenous stimulus	GO:0006091;GO:0015979;GO:0009719	generation of precursor metabolites and energy;photosynthesis;response to endogenous stimulus	GO:0006091;GO:0015979;GO:0009719
Seita.9G069300	si037323m	0	0	0	NA	NA	NA	NA	'1.1.2.2'	'PS.lightreaction.photosystem I.PSI polypeptide subunits'	'moderately similar to ( 273) AT1G31330 | Symbols: PSAF | PSAF (photosystem I subunit F) | chr1:11215011-11215939 REVERSEmoderately similar to ( 311) PSAF_HORVU Photosystem I reaction center subunit III, chloroplast precursor (Light-harvesting complex I 17 kDa protein) (PSI-F) - Hordeum vulgare (Barley)moderately similar to ( 310) loc_os03g56670 12003.m34938 protein photosystem I reaction center …	PACid:19681530	PSAF; photosystem I reaction center subunit III, chloroplast precursor, putative, expressed	AT1G31330.1	LOC_Os03g56670.1	GRMZM2G085646_T01	photosystem I subunit F	photosynthesis	GO:0015979	photosynthesis	GO:0015979	photosynthesis	GO:0015979
	si037332m	0	0	0	NA	NA	NA	NA	'1.1.2.2'	'PS.lightreaction.photosystem I.PSI polypeptide subunits'	'moderately similar to ( 273) AT1G31330 | Symbols: PSAF | PSAF (photosystem I subunit F) | chr1:11215011-11215939 REVERSEmoderately similar to ( 311) PSAF_HORVU Photosystem I reaction center subunit III, chloroplast precursor (Light-harvesting complex I 17 kDa protein) (PSI-F) - Hordeum vulgare (Barley)moderately similar to ( 310) loc_os03g56670 12003.m34938 protein photosystem I reaction center …	PACid:19681532	PSAF; photosystem I reaction center subunit III, chloroplast precursor, putative, expressed	AT1G31330.1	LOC_Os03g56670.1		photosystem I subunit F	photosynthesis	GO:0015979	photosynthesis	GO:0015979	photosynthesis	GO:0015979
	si037324m	0.27405	0.31062	0.243576	0.784159	-0.350783	1	1	'1.1.2.2'	'PS.lightreaction.photosystem I.PSI polypeptide subunits'	'moderately similar to ( 273) AT1G31330 | Symbols: PSAF | PSAF (photosystem I subunit F) | chr1:11215011-11215939 REVERSEmoderately similar to ( 311) PSAF_HORVU Photosystem I reaction center subunit III, chloroplast precursor (Light-harvesting complex I 17 kDa protein) (PSI-F) - Hordeum vulgare (Barley)moderately similar to ( 310) loc_os03g56670 12003.m34938 protein photosystem I reaction center …	PACid:19681531	PSAF; photosystem I reaction center subunit III, chloroplast precursor, putative, expressed	AT1G31330.1	LOC_Os03g56670.1		photosystem I subunit F	photosynthesis	GO:0015979	photosynthesis	GO:0015979	photosynthesis	GO:0015979
	si011317m	3.30108	4.53264	2.27479	0.501869	-0.994618	0.473377	0.714957	'1.1.2.2'	'PS.lightreaction.photosystem I.PSI polypeptide subunits'	'weakly similar to ( 112) AT1G08380 | Symbols: PSAO | PSAO (photosystem I subunit O) | chr1:2641004-2641739 REVERSEweakly similar to ( 160) loc_os04g33830 12004.m08478 protein 16kDa membrane protein, putative, expressed no original description'	PACid:19695406	PSAO; membrane protein, putative, expressed	AT1G08380.1	LOC_Os04g33830.1		photosystem I subunit O	generation of precursor metabolites and energy;photosynthesis	GO:0006091;GO:0015979	generation of precursor metabolites and energy;photosynthesis	GO:0006091;GO:0015979	generation of precursor metabolites and energy;photosynthesis	GO:0006091;GO:0015979
Seita.9G342500	si037757m	80.3688	93.4206	69.4923	0.743865	-0.426887	0.325987	0.553014	'1.1.2.2'	'PS.lightreaction.photosystem I.PSI polypeptide subunits'	'very weakly similar to ( 100) AT2G46820 | Symbols: PTAC8, TMP14, PSAP, PSI-P | PSI-P (PHOTOSYSTEM I P SUBUNIT); DNA binding | chr2:19243729-19244870 FORWARDweakly similar to ( 159) loc_os10g39150 12010.m06686 protein thylakoid membrane phosphoprotein 14 kda, chloroplast precursor, putative, expressed no original description'	PACid:19685061	PSAP,PSI-P,PTAC8,TMP14; expressed protein	AT2G46820.1	LOC_Os10g39150.1	GRMZM2G028302_T01	photosystem I P subunit	generation of precursor metabolites and energy;photosynthesis;response to endogenous stimulus	GO:0006091;GO:0015979;GO:0009719	generation of precursor metabolites and energy;photosynthesis;response to endogenous stimulus	GO:0006091;GO:0015979;GO:0009719	generation of precursor metabolites and energy;photosynthesis;response to endogenous stimulus	GO:0006091;GO:0015979;GO:0009719
Seita.2G031300	si031478m	10547	16455.6	5623.21	0.34172	-1.54911	3.71e-13	8.87e-12	'1.1.2.2'	'PS.lightreaction.photosystem I.PSI polypeptide subunits'	'weakly similar to ( 117) AT1G30380 | Symbols: PSAK | PSAK (photosystem I subunit K) | chr1:10722325-10723013 FORWARDweakly similar to ( 149) PSAK_HORVU Photosystem I reaction center subunit psaK, chloroplast precursor (Photosystem I subunit X) (PSI-K) (Light-harvesting complex I 7 kDa protein) - Hordeum vulgare (Barley)weakly similar to ( 149) loc_os07g05480 12007.m079603 protein photosystem I r…	PACid:19712721	PSAK; photosystem I reaction center subunit, chloroplast precursor, putative, expressed	AT1G30380.1	LOC_Os07g05480.1	GRMZM2G012397_T01	photosystem I subunit K	photosynthesis	GO:0015979	photosynthesis	GO:0015979	photosynthesis	GO:0015979
Seita.3G149000	si023570m	12279.3	17445.5	7974.25	0.457096	-1.12943	6.5e-07	5.85e-06	'1.1.2.2'	'PS.lightreaction.photosystem I.PSI polypeptide subunits'	'weakly similar to ( 101) AT1G52230 | Symbols: PSAH2, PSAH-2, PSI-H | PSAH2 (PHOTOSYSTEM I SUBUNIT H2) | chr1:19454902-19455508 FORWARDweakly similar to ( 119) PSAH_MAIZE Photosystem I reaction center subunit VI, chloroplast precursor (PSI-H) (Light-harvesting complex I 11 kDa protein) - Zea mays (Maize)weakly similar to ( 117) loc_os05g48630 12005.m08934 protein expressed proteinPSI_PsaH no orig…	PACid:19698269	PSAH-2,PSAH2,PSI-H; expressed protein	AT1G52230.1	LOC_Os05g48630.2	GRMZM2G451224_T01	photosystem I subunit H2	photosynthesis	GO:0015979	photosynthesis	GO:0015979	photosynthesis	GO:0015979
Seita.2G248100	si031456m	13624.7	19426.3	8790.04	0.452481	-1.14407	1.62e-06	1.34e-05	'1.1.2.2'	'PS.lightreaction.photosystem I.PSI polypeptide subunits'	'weakly similar to ( 181) AT1G55670 | Symbols: PSAG | PSAG (PHOTOSYSTEM I SUBUNIT G) | chr1:20802874-20803356 REVERSEmoderately similar to ( 213) PSAG_HORVU Photosystem I reaction center subunit V, chloroplast precursor (PSI-G) (Photosystem I 9 kDa protein) - Hordeum vulgare (Barley)moderately similar to ( 206) loc_os09g30340 12009.m06185 protein photosystem I reaction center subunit V, chloropla…	PACid:19711047	PSAG; photosystem I reaction center subunit, chloroplast precursor, putative, expressed	AT1G55670.1	LOC_Os09g30340.1	GRMZM2G377855_T01	photosystem I subunit G	generation of precursor metabolites and energy;photosynthesis;nucleobase, nucleoside, nucleotide and nucleic acid metabolic process;metabolic process	GO:0006091;GO:0015979;GO:0006139;GO:0008152	generation of precursor metabolites and energy;photosynthesis;nucleobase, nucleoside, nucleotide and nucleic acid metabolic process;metabolic process	GO:0006091;GO:0015979;GO:0006139;GO:0008152	generation of precursor metabolites and energy;photosynthesis;nucleobase, nucleoside, nucleotide and nucleic acid metabolic process;metabolic process	GO:0006091;GO:0015979;GO:0006139;GO:0008152
Seita.9G045100	si037566m	27110.8	38436.9	17672.3	0.459774	-1.121	1.4e-08	1.71e-07	'1.1.2.2'	'PS.lightreaction.photosystem I.PSI polypeptide subunits'	'moderately similar to ( 261) AT4G02770 | Symbols: PSAD-1 | PSAD-1 (photosystem I subunit D-1) | chr4:1229247-1229873 REVERSEmoderately similar to ( 273) PSAD_HORVU Photosystem I reaction center subunit II, chloroplast precursor (Photosystem I 20 kDa subunit) (PSI-D) - Hordeum vulgare (Barley)moderately similar to ( 279) loc_os08g44680 12008.m08440 protein photosystem I reaction center subunit II…	PACid:19681763	PSAD-2; photosystem I reaction center subunit II, chloroplast precursor, putative, expressed	AT1G03130.1	LOC_Os08g44680.1	GRMZM2G013342_T01	photosystem I subunit D-2	photosynthesis	GO:0015979	photosynthesis	GO:0015979	photosynthesis	GO:0015979
Seita.3G304000	si023254m	29891.7	42210.7	19625.9	0.464952	-1.10485	3.22e-08	3.67e-07	'1.1.2.2'	'PS.lightreaction.photosystem I.PSI polypeptide subunits'	'moderately similar to ( 243) AT4G12800 | Symbols: PSAL | PSAL (photosystem I subunit L) | chr4:7521469-7522493 FORWARDmoderately similar to ( 310) PSAL_HORVU Photosystem I reaction center subunit XI, chloroplast precursor (PSI-L) (PSI subunit V) - Hordeum vulgare (Barley)moderately similar to ( 322) loc_os12g23200 12012.m26900 protein photosystem I reaction center subunit XI, chloroplast precurs…	PACid:19697988	PSAL; photosystem I reaction center subunit XI, chloroplast precursor, putative, expressed	AT4G12800.1	LOC_Os12g23200.1	GRMZM2G026015_T02,GRMZM2G094224_T01	photosystem I subunit l	generation of precursor metabolites and energy;photosynthesis	GO:0006091;GO:0015979	generation of precursor metabolites and energy;photosynthesis	GO:0006091;GO:0015979	generation of precursor metabolites and energy;photosynthesis	GO:0006091;GO:0015979
	si037249m	60816.7	64355.1	57868	0.899198	-0.153289	0.420122	0.659512	'1.1.2.2'	'PS.lightreaction.photosystem I.PSI polypeptide subunits'	'moderately similar to ( 369) ATCG00340 | Symbols: PSAB | Encodes the D1 subunit of photosystem I and II reaction centers. | chrC:37375-39579 REVERSEmoderately similar to ( 370) PSAB_WHEAT Photosystem I P700 chlorophyll a apoprotein A2 (PsaB) (PSI-B) - Triticum aestivum (Wheat)moderately similar to ( 370) loc_osp1g00330 11562.m00022 protein photosystem I P700 apoprotein A2psaB PsaA_PsaB psaA atpA…	PACid:19682902	; photosystem I P700 chlorophyll a apoprotein A2, putative, expressed	ATCG00340.1	LOC_Os10g38234.1		Photosystem I, PsaA/PsaB protein	generation of precursor metabolites and energy;photosynthesis	GO:0006091;GO:0015979	generation of precursor metabolites and energy;photosynthesis	GO:0006091;GO:0015979	generation of precursor metabolites and energy;photosynthesis	GO:0006091;GO:0015979
Seita.J011100	si020785m	806277	858046	763136	0.889389	-0.169114	0.338906	0.569114	'1.1.2.2'	'PS.lightreaction.photosystem I.PSI polypeptide subunits'	'nearly identical (1281) ATCG00350 | Symbols: PSAA | Encodes psaA protein comprising the reaction center for photosystem I along with psaB protein; hydrophobic protein encoded by the chloroplast genome. | chrC:39605-41857 REVERSEnearly identical (1302) PSAA_SORBI Photosystem I P700 chlorophyll a apoprotein A1 (PsaA) (PSI-A) - Sorghum bicolor (Sorghum) (Sorghum vulgare)nearly identical (1289) loc_…	PACid:19693592	; photosystem I P700 chlorophyll a apoprotein A1, putative, expressed	ATCG00350.1	LOC_Os04g16760.1		Photosystem I, PsaA/PsaB protein	photosynthesis	GO:0015979	photosynthesis	GO:0015979	photosynthesis	GO:0015979
Seita.J019800	si020848m	795953	860382	742263	0.862714	-0.213045	0.24835	0.453044	'1.1.2.2'	'PS.lightreaction.photosystem I.PSI polypeptide subunits'	'highly similar to (1000) ATCG00340 | Symbols: PSAB | Encodes the D1 subunit of photosystem I and II reaction centers. | chrC:37375-39579 REVERSEnearly identical (1021) PSAB_SACOF Photosystem I P700 chlorophyll a apoprotein A2 (PsaB) (PSI-B) - Saccharum officinarum (Sugarcane)nearly identical (1020) loc_osp1g00330 11562.m00022 protein photosystem I P700 apoprotein A2psaB PsaA_PsaB psaA no origina…	PACid:19697759	; photosystem I P700 chlorophyll a apoprotein A2, putative, expressed	ATCG00340.1	LOC_Os01g57962.1		Photosystem I, PsaA/PsaB protein	generation of precursor metabolites and energy;photosynthesis	GO:0006091;GO:0015979	generation of precursor metabolites and energy;photosynthesis	GO:0006091;GO:0015979	generation of precursor metabolites and energy;photosynthesis	GO:0006091;GO:0015979
Seita.7G247200	si012776m	88.5725	81.1856	94.7283	1.16681	0.222571	0.442725	0.682262	'1.1.2'	'PS.lightreaction.photosystem I'	'moderately similar to ( 352) AT3G21740 | Symbols: APO4 | APO4 (ACCUMULATION OF PHOTOSYSTEM ONE 4) | chr3:7662542-7663638 REVERSEhighly similar to ( 548) loc_os04g53612 12004.m35056 protein expressed proteinDUF794 no original description'	PACid:19697187	APO4; APO, putative, expressed	AT3G21740.1	LOC_Os04g53612.1	GRMZM2G156581_T02	Arabidopsis thaliana protein of unknown function (DUF794)	biological_process	GO:0008150	biological_process	GO:0008150	biological_process	GO:0008150
	si018017m	0	0	0	NA	NA	NA	NA	'1.1.3.1'	'PS.lightreaction.cytochrome b6/f.iron sulfur subunit'	'moderately similar to ( 273) AT4G03280 | Symbols: PETC, PGR1 | PETC (PHOTOSYNTHETIC ELECTRON TRANSFER C); electron transporter, transferring electrons from cytochrome b6/f complex of photosystem II | chr4:1440462-1441717 FORWARDmoderately similar to ( 362) UCRIA_ORYSA Cytochrome b6-f complex iron-sulfur subunit, chloroplast precursor (EC 1.10.99.1) (Rieske iron-sulfur protein) (Plastohydroquinon…	PACid:19686209	PETC,PGR1; cytochrome b6-f complex iron-sulfur subunit, chloroplast precursor, putative, expressed	AT4G03280.1	LOC_Os07g37030.1		photosynthetic electron transfer C	response to abiotic stimulus;response to stress;response to biotic stimulus;generation of precursor metabolites and energy;photosynthesis	GO:0009628;GO:0006950;GO:0009607;GO:0006091;GO:0015979	response to abiotic stimulus;response to stress;response to biotic stimulus;generation of precursor metabolites and energy;photosynthesis	GO:0009628;GO:0006950;GO:0009607;GO:0006091;GO:0015979	response to abiotic stimulus;response to stress;response to biotic stimulus;generation of precursor metabolites and energy;photosynthesis	GO:0009628;GO:0006950;GO:0009607;GO:0006091;GO:0015979
Seita.1G016500	si017921m	16.8524	23.1539	11.6011	0.50104	-0.997002	0.0215569	0.0631186	'1.1.3.1'	'PS.lightreaction.cytochrome b6/f.iron sulfur subunit'	'moderately similar to ( 274) AT4G03280 | Symbols: PETC, PGR1 | PETC (PHOTOSYNTHETIC ELECTRON TRANSFER C); electron transporter, transferring electrons from cytochrome b6/f complex of photosystem II | chr4:1440462-1441717 FORWARDmoderately similar to ( 356) UCRIA_ORYSA Cytochrome b6-f complex iron-sulfur subunit, chloroplast precursor (EC 1.10.99.1) (Rieske iron-sulfur protein) (Plastohydroquinon…	PACid:19686208	PETC,PGR1; cytochrome b6-f complex iron-sulfur subunit, chloroplast precursor, putative, expressed	AT4G03280.1	LOC_Os07g37030.1	GRMZM2G038365_T01	photosynthetic electron transfer C	response to abiotic stimulus;response to stress;response to biotic stimulus;generation of precursor metabolites and energy;photosynthesis	GO:0009628;GO:0006950;GO:0009607;GO:0006091;GO:0015979	response to abiotic stimulus;response to stress;response to biotic stimulus;generation of precursor metabolites and energy;photosynthesis	GO:0009628;GO:0006950;GO:0009607;GO:0006091;GO:0015979	response to abiotic stimulus;response to stress;response to biotic stimulus;generation of precursor metabolites and energy;photosynthesis	GO:0009628;GO:0006950;GO:0009607;GO:0006091;GO:0015979
	si020878m	327610	460594	216790	0.470675	-1.0872	1.18e-07	1.22e-06	'1.1.3.2'	'PS.lightreaction.cytochrome b6/f.subunit 4 (PETD)'	'weakly similar to ( 115) ATCG00730 | Symbols: PETD | A chloroplast gene encoding subunit IV of the cytochrome b6/f complex | chrC:76481-77672 FORWARDweakly similar to ( 119) PETD_CALFE Cytochrome b6-f complex subunit 4 (17 kDa polypeptide) - Calycanthus fertilis var. ferax (Calycanthus floridus var. glaucus)weakly similar to ( 115) loc_os01g57941 12001.m150407 protein cytochrome b6-f complex sub…	PACid:19697729	; cytochrome b6-f complex subunit 4, putative, expressed	ATCG00730.1	LOC_Os08g15292.1	GRMZM2G427557_T01,GRMZM5G884960_T01	photosynthetic electron transfer D	metabolic process;generation of precursor metabolites and energy;photosynthesis	GO:0008152;GO:0006091;GO:0015979	metabolic process;generation of precursor metabolites and energy;photosynthesis	GO:0008152;GO:0006091;GO:0015979	metabolic process;generation of precursor metabolites and energy;photosynthesis	GO:0008152;GO:0006091;GO:0015979
Seita.J007300	si020735m	34955.3	34095.4	35672	1.04624	0.0652155	0.54625	0.78842	'1.1.3.3'	'PS.lightreaction.cytochrome b6/f.cytochrome b6 (CYB6)'	'highly similar to ( 605) ATMG00220 | Symbols: COB | Mitochondrial apocytochrome b (cob) gene encodes a subunit of the ubiquinol-cytochrome c oxidoreductase and is part of a 5 kb transcript. The transcript also contains a pseudogene for ribosomal protein S14 called RPS15 and a tRNA(Ser) gene. Both the Cob and RPS15 genes are edited in the transcript. | chrM:60235-61416 FORWARDhighly similar to ( …	PACid:19693633	; cytochrome b6, putative, expressed	AT2G07727.1	LOC_Os10g21324.1	GRMZM2G314427_T01,GRMZM2G112030_T01,GRMZM5G884707_T01	Di-haem cytochrome, transmembrane;Cytochrome b/b6, C-terminal	generation of precursor metabolites and energy;photosynthesis	GO:0006091;GO:0015979	generation of precursor metabolites and energy;photosynthesis	GO:0006091;GO:0015979	generation of precursor metabolites and energy;photosynthesis	GO:0006091;GO:0015979
	si024707m	92075.4	121377	67657.2	0.557413	-0.843182	5.23e-05	0.000318537	'1.1.3.3'	'PS.lightreaction.cytochrome b6/f.cytochrome b6 (CYB6)'	'weakly similar to ( 157) ATCG00720 | Symbols: PETB | Encodes the cytochrome b(6) subunit of the cytochrome b6f complex. | chrC:74841-76292 FORWARDweakly similar to ( 160) CYB6_ATRBE Cytochrome b6 - Atropa belladonna (Belladonna) (Deadly nightshade)weakly similar to ( 157) loc_osp1g00640 11562.m00055 protein cytochrome b6 petB PRK03735 Cytochrome_b_N Cytochrom_B_N QcrB no original description'	PACid:19697934	; cytochrome b6, putative, expressed	ATCG00720.1	LOC_Os10g21324.1		photosynthetic electron transfer B	generation of precursor metabolites and energy;photosynthesis	GO:0006091;GO:0015979	generation of precursor metabolites and energy;photosynthesis	GO:0006091;GO:0015979	generation of precursor metabolites and energy;photosynthesis	GO:0006091;GO:0015979
Seita.J013000	si020868m	26612.1	34992.8	19628.2	0.560921	-0.834131	4.59e-05	0.000283416	'1.1.3.4'	'PS.lightreaction.cytochrome b6/f.apocytochrome f (CYF)'	'moderately similar to ( 405) ATCG00540 | Symbols: PETA | Encodes cytochrome f apoprotein; involved in photosynthetic electron transport chain; encoded by the chloroplast genome and is transcriptionally repressed by a nuclear gene HCF2. | chrC:61657-62619 FORWARDmoderately similar to ( 434) CYF_SACOF Apocytochrome f precursor - Saccharum officinarum (Sugarcane)moderately similar to ( 431) loc_osp…	PACid:19697709	; apocytochrome f precursor, putative, expressed	ATCG00540.1	LOC_Os01g65902.1		photosynthetic electron transfer A	generation of precursor metabolites and energy;photosynthesis	GO:0006091;GO:0015979	generation of precursor metabolites and energy;photosynthesis	GO:0006091;GO:0015979	generation of precursor metabolites and energy;photosynthesis	GO:0006091;GO:0015979
Seita.J021300	si020836m	41409.5	57326.7	28145.2	0.490962	-1.02632	3.98e-07	3.73e-06	'1.1.3.4'	'PS.lightreaction.cytochrome b6/f.apocytochrome f (CYF)'	'highly similar to ( 529) ATCG00540 | Symbols: PETA | Encodes cytochrome f apoprotein; involved in photosynthetic electron transport chain; encoded by the chloroplast genome and is transcriptionally repressed by a nuclear gene HCF2. | chrC:61657-62619 FORWARDhighly similar to ( 583) CYF_SACOF Apocytochrome f precursor - Saccharum officinarum (Sugarcane)highly similar to ( 579) loc_osp1g00480 1156…	PACid:19697747	; apocytochrome f precursor, putative, expressed	ATCG00540.1	LOC_Os01g65902.1	GRMZM2G448174_T01	photosynthetic electron transfer A	generation of precursor metabolites and energy;photosynthesis	GO:0006091;GO:0015979	generation of precursor metabolites and energy;photosynthesis	GO:0006091;GO:0015979	generation of precursor metabolites and energy;photosynthesis	GO:0006091;GO:0015979
Seita.9G078500	si038837m	1444.67	2304.52	728.129	0.315957	-1.6622	0.000122484	0.000681098	'1.1.3'	'PS.lightreaction.cytochrome b6/f'	'weakly similar to ( 108) loc_os03g55720 12003.m10483 protein plastoquinol-plastocyanin reductase, putative, expressed no original description'	PACid:19680542	; cytochrome b6f complex subunit, putative, expressed	AT2G26500.1	LOC_Os03g55720.1	GRMZM2G164558_T01	cytochrome b6f complex subunit (petM), putative	metabolic process	GO:0008152	metabolic process	GO:0008152	metabolic process	GO:0008152
Seita.3G158600	si024736m	13290.3	17514.3	9770.39	0.557854	-0.842041	2.86e-05	0.000184069	'1.1.30'	'PS.lightreaction.state transition'	'highly similar to ( 825) AT1G68830 | Symbols: STN7 | STN7 (Stt7 homolog STN7); kinase/ protein kinase | chr1:25872654-25875473 REVERSEmoderately similar to ( 342) STT7_CHLRE Serine/threonine-protein kinase stt7, chloroplast precursor (EC 2.7.11.1) - Chlamydomonas reinhardtiihighly similar to ( 999) loc_os05g47560 12005.m08829 protein serine/threonine-protein kinase SNT7, chloroplast precursor, p…	PACid:19698197	STN7; serine/threonine-protein kinase SNT7, chloroplast precursor, putative, expressed	AT1G68830.1	LOC_Os05g47560.1	GRMZM2G010349_T02	STT7 homolog STN7	biological_process;metabolic process;cellular process;protein modification process;generation of precursor metabolites and energy;photosynthesis	GO:0008150;GO:0008152;GO:0009987;GO:0006464;GO:0006091;GO:0015979	biological_process;metabolic process;cellular process;protein modification process;generation of precursor metabolites and energy;photosynthesis	GO:0008150;GO:0008152;GO:0009987;GO:0006464;GO:0006091;GO:0015979	biological_process;metabolic process;cellular process;protein modification process;generation of precursor metabolites and energy;photosynthesis	GO:0008150;GO:0008152;GO:0009987;GO:0006464;GO:0006091;GO:0015979
Seita.9G491400	si036593m	1702.06	1638.44	1755.08	1.07119	0.0992137	0.641262	0.87124	'1.1.4.4'	'PS.lightreaction.ATP synthase.gamma chain'	'moderately similar to ( 436) AT2G33040 | Symbols: | ATP synthase gamma chain, mitochondrial (ATPC) | chr2:14018978-14021047 REVERSEmoderately similar to ( 448) ATPG3_IPOBA ATP synthase gamma chain, mitochondrial precursor (EC 3.6.3.14) - Ipomoea batatas (Sweet potato) (Batate)moderately similar to ( 479) loc_os10g17280 12010.m04815 protein ATP synthase gamma chain, mitochondrial precursor, putat…	PACid:19680837	ATP3; ATP synthase gamma chain, putative, expressed	AT2G33040.1	LOC_Os10g17280.1	GRMZM2G321725_T02	gamma subunit of Mt ATP synthase	transport;biosynthetic process;nucleobase, nucleoside, nucleotide and nucleic acid metabolic process	GO:0006810;GO:0009058;GO:0006139	transport;biosynthetic process;nucleobase, nucleoside, nucleotide and nucleic acid metabolic process	GO:0006810;GO:0009058;GO:0006139	transport;biosynthetic process;nucleobase, nucleoside, nucleotide and nucleic acid metabolic process	GO:0006810;GO:0009058;GO:0006139
Seita.2G330500	si032210m	4698.05	6596.04	3116.39	0.472464	-1.08172	0.00037762	0.00186537	'1.1.4.4'	'PS.lightreaction.ATP synthase.gamma chain'	'moderately similar to ( 425) AT4G04640 | Symbols: ATPC1 | ATPC1; enzyme regulator | chr4:2350761-2351882 REVERSEhighly similar to ( 522) ATPG_MAIZE ATP synthase subunit gamma, chloroplast precursor (EC 3.6.3.14) [Contains: Inceptin] - Zea mays (Maize)highly similar to ( 517) loc_os07g32880 12007.m07550 protein ATP synthase gamma chain, chloroplast precursor, putative, expressed ATP-synt PRK05621…	PACid:19710796	ATPC1; ATP synthase gamma chain, putative, expressed	AT4G04640.1	LOC_Os07g32880.1	GRMZM2G048907_T01	ATPase, F1 complex, gamma subunit protein	generation of precursor metabolites and energy;photosynthesis;metabolic process;nucleobase, nucleoside, nucleotide and nucleic acid metabolic process;biosynthetic process;transport	GO:0006091;GO:0015979;GO:0008152;GO:0006139;GO:0009058;GO:0006810	generation of precursor metabolites and energy;photosynthesis;metabolic process;nucleobase, nucleoside, nucleotide and nucleic acid metabolic process;biosynthetic process;transport	GO:0006091;GO:0015979;GO:0008152;GO:0006139;GO:0009058;GO:0006810	generation of precursor metabolites and energy;photosynthesis;metabolic process;nucleobase, nucleoside, nucleotide and nucleic acid metabolic process;biosynthetic process;transport	GO:0006091;GO:0015979;GO:0008152;GO:0006139;GO:0009058;GO:0006810
	si011744m	14474.1	20457.7	9487.8	0.463776	-1.1085	5.38e-08	5.92e-07	'1.1.4.6'	'PS.lightreaction.ATP synthase.chloroplastic subunit a'	'weakly similar to ( 164) ATCG00150 | Symbols: ATPI | Encodes a subunit of ATPase complex CF0, which is a proton channel that supplies the proton motive force to drive ATP synthesis by CF1 portion of the complex. | chrC:14021-14770 REVERSEweakly similar to ( 173) ATPI_SACOF Chloroplast ATP synthase a chain precursor (EC 3.6.3.14) (ATPase subunit IV) - Saccharum officinarum (Sugarcane)weakly simil…	PACid:19696569	; chloroplast ATP synthase a chain precursor, putative, expressed	ATCG00150.1	LOC_Os10g38276.1	GRMZM5G875287_T01	ATPase, F0 complex, subunit A protein	transport;cellular process;nucleobase, nucleoside, nucleotide and nucleic acid metabolic process;biosynthetic process	GO:0006810;GO:0009987;GO:0006139;GO:0009058	transport;cellular process;nucleobase, nucleoside, nucleotide and nucleic acid metabolic process;biosynthetic process	GO:0006810;GO:0009987;GO:0006139;GO:0009058	transport;cellular process;nucleobase, nucleoside, nucleotide and nucleic acid metabolic process;biosynthetic process	GO:0006810;GO:0009987;GO:0006139;GO:0009058
	si038243m	26677.5	40450.1	15200.4	0.375782	-1.41203	8.54e-05	0.000491846	'1.1.4.6'	'PS.lightreaction.ATP synthase.chloroplastic subunit a'	'very weakly similar to (96.7) ATCG00150 | Symbols: ATPI | Encodes a subunit of ATPase complex CF0, which is a proton channel that supplies the proton motive force to drive ATP synthesis by CF1 portion of the complex. | chrC:14021-14770 REVERSEvery weakly similar to (96.3) ATPI_ORYNI Chloroplast ATP synthase a chain precursor (EC 3.6.3.14) (ATPase subunit IV) - Oryza nivara (Indian wild rice)very…	PACid:19679356	; chloroplast ATP synthase a chain precursor, putative, expressed	ATCG00150.1	LOC_Os10g38276.1		ATPase, F0 complex, subunit A protein	transport;cellular process;nucleobase, nucleoside, nucleotide and nucleic acid metabolic process;biosynthetic process	GO:0006810;GO:0009987;GO:0006139;GO:0009058	transport;cellular process;nucleobase, nucleoside, nucleotide and nucleic acid metabolic process;biosynthetic process	GO:0006810;GO:0009987;GO:0006139;GO:0009058	transport;cellular process;nucleobase, nucleoside, nucleotide and nucleic acid metabolic process;biosynthetic process	GO:0006810;GO:0009987;GO:0006139;GO:0009058
Seita.9G143000	si039733m	65029.6	96934.3	38442.3	0.396581	-1.33431	6.53e-11	1.14e-09	'1.1.4.8'	'PS.lightreaction.ATP synthase.subunit B (ATPF)'	'weakly similar to ( 134) ATCG00130 | Symbols: ATPF | ATPase F subunit. | chrC:11529-12798 REVERSEmoderately similar to ( 204) ATPF_SACOF ATP synthase B chain (EC 3.6.3.14) (ATPase subunit I) - Saccharum officinarum (Sugarcane)weakly similar to ( 190) loc_osp1g00300 11562.m00019 protein ATP synthase CF0 B chainatpF no original description'	PACid:19685163	; ATP synthase B chain, putative, expressed	ATCG00130.1	LOC_Os10g21238.1		ATPase, F0 complex, subunit B/B\', bacterial/chloroplast	transport;nucleobase, nucleoside, nucleotide and nucleic acid metabolic process;biosynthetic process;generation of precursor metabolites and energy	GO:0006810;GO:0006139;GO:0009058;GO:0006091	transport;nucleobase, nucleoside, nucleotide and nucleic acid metabolic process;biosynthetic process;generation of precursor metabolites and energy	GO:0006810;GO:0006139;GO:0009058;GO:0006091	transport;nucleobase, nucleoside, nucleotide and nucleic acid metabolic process;biosynthetic process;generation of precursor metabolites and energy	GO:0006810;GO:0006139;GO:0009058;GO:0006091
Seita.9G450200	si037485m	7153.39	10117	4683.7	0.462953	-1.11106	1.32e-06	1.11e-05	'1.1.4.9'	'PS.lightreaction.ATP synthase.subunit B_ (ATPX)'	'weakly similar to ( 126) AT4G32260 | Symbols: | ATP synthase family | chr4:15573859-15574586 REVERSEweakly similar to ( 132) ATPX_SPIOL ATP synthase B' chain, chloroplast precursor (EC 3.6.3.14) (Subunit II) - Spinacia oleracea (Spinach)weakly similar to ( 162) loc_os03g17070 12003.m07139 protein ATP synthase B chain, chloroplast precursor, putative, expressedatpG no original description'	PACid:19681609	; ATP synthase B chain, chloroplast precursor, putative, expressed	AT4G32260.1	LOC_Os03g17070.1	GRMZM5G825759_T01	ATPase, F0 complex, subunit B/B\', bacterial/chloroplast	transport;cellular process;response to stress;response to biotic stimulus	GO:0006810;GO:0009987;GO:0006950;GO:0009607	transport;cellular process;response to stress;response to biotic stimulus	GO:0006810;GO:0009987;GO:0006950;GO:0009607	transport;cellular process;response to stress;response to biotic stimulus	GO:0006810;GO:0009987;GO:0006950;GO:0009607
Seita.5G266900	si001980m	0	0	0	NA	NA	NA	NA	'1.1.4'	'PS.lightreaction.ATP synthase'	'moderately similar to ( 302) AT2G31040 | Symbols: | ATP synthase protein I -related | chr2:13209094-13211012 REVERSEmoderately similar to ( 474) loc_os01g48300 12001.m43139 protein expressed protein no original description'	PACid:19674483	; ATP synthase protein I related, putative, expressed	AT2G31040.1	LOC_Os01g48300.1	GRMZM2G179146_T01	ATP synthase protein I -related
	si002036m	0	0	0	NA	NA	NA	NA	'1.1.4'	'PS.lightreaction.ATP synthase'	'moderately similar to ( 241) AT2G31040 | Symbols: | ATP synthase protein I -related | chr2:13209094-13211012 REVERSEmoderately similar to ( 402) loc_os01g48300 12001.m43139 protein expressed protein no original description'	PACid:19674484	; ATP synthase protein I related, putative, expressed	AT2G31040.1	LOC_Os01g48300.1		ATP synthase protein I -related
	si002111m	0	0	0	NA	NA	NA	NA	'1.1.4'	'PS.lightreaction.ATP synthase'	'moderately similar to ( 259) AT2G31040 | Symbols: | ATP synthase protein I -related | chr2:13209094-13211012 REVERSEmoderately similar to ( 427) loc_os01g48300 12001.m43139 protein expressed protein no original description'	PACid:19674485	; ATP synthase protein I related, putative, expressed	AT2G31040.1	LOC_Os01g48300.1		ATP synthase protein I -related
	si037537m	0	0	0	NA	NA	NA	NA	'1.1.4'	'PS.lightreaction.ATP synthase'	'moderately similar to ( 221) loc_os03g52660 12003.m10240 protein ATP synthase F1, delta subunit family protein, expressed no original description'	PACid:19683501	ATPD; ATP synthase F1, delta subunit family protein, putative, expressed	AT4G09650.1	LOC_Os03g52660.1		ATP synthase delta-subunit gene	generation of precursor metabolites and energy;photosynthesis;transport;cellular process;response to stress;response to abiotic stimulus;response to biotic stimulus	GO:0006091;GO:0015979;GO:0006810;GO:0009987;GO:0006950;GO:0009628;GO:0009607	generation of precursor metabolites and energy;photosynthesis;transport;cellular process;response to stress;response to abiotic stimulus;response to biotic stimulus	GO:0006091;GO:0015979;GO:0006810;GO:0009987;GO:0006950;GO:0009628;GO:0009607	generation of precursor metabolites and energy;photosynthesis;transport;cellular process;response to stress;response to abiotic stimulus;response to biotic stimulus	GO:0006091;GO:0015979;GO:0006810;GO:0009987;GO:0006950;GO:0009628;GO:0009607
Seita.9G101100	si037304m	60.5154	82.2009	42.4442	0.516347	-0.953587	0.0784306	0.184625	'1.1.4'	'PS.lightreaction.ATP synthase'	'moderately similar to ( 225) loc_os03g52660 12003.m10240 protein ATP synthase F1, delta subunit family protein, expressed no original description'	PACid:19683500	ATPD; ATP synthase F1, delta subunit family protein, putative, expressed	AT4G09650.1	LOC_Os03g52660.1	GRMZM2G131575_T01	ATP synthase delta-subunit gene	generation of precursor metabolites and energy;photosynthesis;transport;cellular process;response to stress;response to abiotic stimulus;response to biotic stimulus	GO:0006091;GO:0015979;GO:0006810;GO:0009987;GO:0006950;GO:0009628;GO:0009607	generation of precursor metabolites and energy;photosynthesis;transport;cellular process;response to stress;response to abiotic stimulus;response to biotic stimulus	GO:0006091;GO:0015979;GO:0006810;GO:0009987;GO:0006950;GO:0009628;GO:0009607	generation of precursor metabolites and energy;photosynthesis;transport;cellular process;response to stress;response to abiotic stimulus;response to biotic stimulus	GO:0006091;GO:0015979;GO:0006810;GO:0009987;GO:0006950;GO:0009628;GO:0009607
	si040270m	31663	49551.8	16755.7	0.338144	-1.56429	6.14e-15	1.86e-13	'1.1.4'	'PS.lightreaction.ATP synthase'	'moderately similar to ( 305) ATCG00120 | Symbols: ATPA | Encodes the ATPase alpha subunit, which is a subunit of ATP synthase and part of the CF1 portion which catalyzes the conversion of ADP to ATP using the proton motive force. This complex is located in the thylakoid membrane of the chloroplast. | chrC:9938-11461 REVERSEmoderately similar to ( 452) ATPA_SACHY ATP synthase subunit alpha (EC 3.…	PACid:19683135	; ATP synthase subunit alpha, putative, expressed	ATCG00120.1	LOC_Os04g16740.1		ATP synthase subunit alpha	transport;cellular process;response to stress;response to biotic stimulus;response to abiotic stimulus;nucleobase, nucleoside, nucleotide and nucleic acid metabolic process;biosynthetic process;catabolic process	GO:0006810;GO:0009987;GO:0006950;GO:0009607;GO:0009628;GO:0006139;GO:0009058;GO:0009056	transport;cellular process;response to stress;response to biotic stimulus;response to abiotic stimulus;nucleobase, nucleoside, nucleotide and nucleic acid metabolic process;biosynthetic process;catabolic process	GO:0006810;GO:0009987;GO:0006950;GO:0009607;GO:0009628;GO:0006139;GO:0009058;GO:0009056	transport;cellular process;response to stress;response to biotic stimulus;response to abiotic stimulus;nucleobase, nucleoside, nucleotide and nucleic acid metabolic process;biosynthetic process;catabolic process	GO:0006810;GO:0009987;GO:0006950;GO:0009607;GO:0009628;GO:0006139;GO:0009058;GO:0009056
Seita.J019700	si020882m	206163	316689	114059	0.36016	-1.47329	2.37e-13	5.8e-12	'1.1.4'	'PS.lightreaction.ATP synthase'	'highly similar to ( 638) ATCG00120 | Symbols: ATPA | Encodes the ATPase alpha subunit, which is a subunit of ATP synthase and part of the CF1 portion which catalyzes the conversion of ADP to ATP using the proton motive force. This complex is located in the thylakoid membrane of the chloroplast. | chrC:9938-11461 REVERSEhighly similar to ( 739) ATPA_SACOF ATP synthase subunit alpha (EC 3.6.3.14) …	PACid:19697711	; ATP synthase subunit alpha, putative, expressed	ATCG00120.1	LOC_Os04g16740.1		ATP synthase subunit alpha	transport;cellular process;response to stress;response to biotic stimulus;response to abiotic stimulus;nucleobase, nucleoside, nucleotide and nucleic acid metabolic process;biosynthetic process;catabolic process	GO:0006810;GO:0009987;GO:0006950;GO:0009607;GO:0009628;GO:0006139;GO:0009058;GO:0009056	transport;cellular process;response to stress;response to biotic stimulus;response to abiotic stimulus;nucleobase, nucleoside, nucleotide and nucleic acid metabolic process;biosynthetic process;catabolic process	GO:0006810;GO:0009987;GO:0006950;GO:0009607;GO:0009628;GO:0006139;GO:0009058;GO:0009056	transport;cellular process;response to stress;response to biotic stimulus;response to abiotic stimulus;nucleobase, nucleoside, nucleotide and nucleic acid metabolic process;biosynthetic process;catabolic process	GO:0006810;GO:0009987;GO:0006950;GO:0009607;GO:0009628;GO:0006139;GO:0009058;GO:0009056
Seita.9G004200	si036756m	0.0741084	0	0.135865	Inf	Inf	1	1	'1.1.40'	'PS.lightreaction.cyclic electron flow-chlororespiration'	'moderately similar to ( 369) AT4G22890 | Symbols: PGR5-LIKE A | PGR5-LIKE A | chr4:12007157-12009175 FORWARDmoderately similar to ( 407) loc_os03g64020 12003.m11268 protein expressed protein no original description'	PACid:19681928	PGR5-LIKE A; expressed protein	AT4G22890.4	LOC_Os03g64020.2	GRMZM5G896082_T03	PGR5-LIKE A	generation of precursor metabolites and energy;photosynthesis	GO:0006091;GO:0015979	generation of precursor metabolites and energy;photosynthesis	GO:0006091;GO:0015979	generation of precursor metabolites and energy;photosynthesis	GO:0006091;GO:0015979
	si022799m	0.0729428	0	0.133728	Inf	Inf	1	1	'1.1.40'	'PS.lightreaction.cyclic electron flow-chlororespiration'	'moderately similar to ( 288) AT4G22260 | Symbols: IM, IM1 | IM (IMMUTANS); alternative oxidase | chr4:11769967-11772350 REVERSEmoderately similar to ( 381) loc_os04g57320 12004.m79006 protein immutans protein, putative, expressedAOX no original description'	PACid:19699878	IM,IM1; immutans protein, putative, expressed	AT4G22260.1	LOC_Os04g57320.1		Alternative oxidase family protein	response to abiotic stimulus;cellular component organization;cellular process;metabolic process;biosynthetic process;lipid metabolic process	GO:0009628;GO:0016043;GO:0009987;GO:0008152;GO:0009058;GO:0006629	response to abiotic stimulus;cellular component organization;cellular process;metabolic process;biosynthetic process;lipid metabolic process	GO:0009628;GO:0016043;GO:0009987;GO:0008152;GO:0009058;GO:0006629	response to abiotic stimulus;cellular component organization;cellular process;metabolic process;biosynthetic process;lipid metabolic process	GO:0009628;GO:0016043;GO:0009987;GO:0008152;GO:0009058;GO:0006629
	si037599m	0.0729428	0	0.133728	Inf	Inf	1	1	'1.1.40'	'PS.lightreaction.cyclic electron flow-chlororespiration'	'moderately similar to ( 205) AT3G15840 | Symbols: PIFI | PIFI (post-illumination chlorophyll fluorescence increase) | chr3:5356782-5358070 REVERSEmoderately similar to ( 252) loc_os03g38950 12003.m35300 protein expressed protein no original description'	PACid:19683396	PIFI; chloroplast post-illumination chlorophyll fluorescence increase protein, putative, expressed	AT3G15840.1	LOC_Os03g38950.1		post-illumination chlorophyll fluorescence increase	generation of precursor metabolites and energy	GO:0006091	generation of precursor metabolites and energy	GO:0006091	generation of precursor metabolites and energy	GO:0006091
Seita.3G031400	si022681m	0	0	0	NA	NA	NA	NA	'1.1.40'	'PS.lightreaction.cyclic electron flow-chlororespiration'	'moderately similar to ( 377) AT4G22260 | Symbols: IM, IM1 | IM (IMMUTANS); alternative oxidase | chr4:11769967-11772350 REVERSEmoderately similar to ( 499) loc_os04g57320 12004.m79006 protein immutans protein, putative, expressedAOX no original description'	PACid:19699877	IM,IM1; immutans protein, putative, expressed	AT4G22260.1	LOC_Os04g57320.1	GRMZM2G102349_T01	Alternative oxidase family protein	response to abiotic stimulus;cellular component organization;cellular process;metabolic process;biosynthetic process;lipid metabolic process	GO:0009628;GO:0016043;GO:0009987;GO:0008152;GO:0009058;GO:0006629	response to abiotic stimulus;cellular component organization;cellular process;metabolic process;biosynthetic process;lipid metabolic process	GO:0009628;GO:0016043;GO:0009987;GO:0008152;GO:0009058;GO:0006629	response to abiotic stimulus;cellular component organization;cellular process;metabolic process;biosynthetic process;lipid metabolic process	GO:0009628;GO:0016043;GO:0009987;GO:0008152;GO:0009058;GO:0006629
	si022818m	0	0	0	NA	NA	NA	NA	'1.1.40'	'PS.lightreaction.cyclic electron flow-chlororespiration'	'moderately similar to ( 333) AT4G22260 | Symbols: IM, IM1 | IM (IMMUTANS); alternative oxidase | chr4:11769967-11772350 REVERSEmoderately similar to ( 443) loc_os04g57320 12004.m79006 protein immutans protein, putative, expressedAOX no original description'	PACid:19699879	IM,IM1; immutans protein, putative, expressed	AT4G22260.1	LOC_Os04g57320.1		Alternative oxidase family protein	response to abiotic stimulus;cellular component organization;cellular process;metabolic process;biosynthetic process;lipid metabolic process	GO:0009628;GO:0016043;GO:0009987;GO:0008152;GO:0009058;GO:0006629	response to abiotic stimulus;cellular component organization;cellular process;metabolic process;biosynthetic process;lipid metabolic process	GO:0009628;GO:0016043;GO:0009987;GO:0008152;GO:0009058;GO:0006629	response to abiotic stimulus;cellular component organization;cellular process;metabolic process;biosynthetic process;lipid metabolic process	GO:0009628;GO:0016043;GO:0009987;GO:0008152;GO:0009058;GO:0006629
	si027829m	0	0	0	NA	NA	NA	NA	'1.1.40'	'PS.lightreaction.cyclic electron flow-chlororespiration'	'very weakly similar to (95.1) AT3G15840 | Symbols: PIFI | PIFI (post-illumination chlorophyll fluorescence increase) | chr3:5356782-5358070 REVERSEweakly similar to ( 133) loc_os03g38950 12003.m35300 protein expressed protein no original description'	PACid:19707829	PIFI; chloroplast post-illumination chlorophyll fluorescence increase protein, putative, expressed	AT3G15840.1	LOC_Os03g38950.2		post-illumination chlorophyll fluorescence increase	generation of precursor metabolites and energy	GO:0006091	generation of precursor metabolites and energy	GO:0006091	generation of precursor metabolites and energy	GO:0006091
	si036769m	0	0	0	NA	NA	NA	NA	'1.1.40'	'PS.lightreaction.cyclic electron flow-chlororespiration'	'moderately similar to ( 360) AT4G22890 | Symbols: PGR5-LIKE A | PGR5-LIKE A | chr4:12007157-12009175 FORWARDmoderately similar to ( 398) loc_os03g64020 12003.m11268 protein expressed protein no original description'	PACid:19681929	PGR5-LIKE A; expressed protein	AT4G22890.4	LOC_Os03g64020.2		PGR5-LIKE A	generation of precursor metabolites and energy;photosynthesis	GO:0006091;GO:0015979	generation of precursor metabolites and energy;photosynthesis	GO:0006091;GO:0015979	generation of precursor metabolites and energy;photosynthesis	GO:0006091;GO:0015979
Seita.9G178400	si037061m	0	0	0	NA	NA	NA	NA	'1.1.40'	'PS.lightreaction.cyclic electron flow-chlororespiration'	'moderately similar to ( 294) AT3G15840 | Symbols: PIFI | PIFI (post-illumination chlorophyll fluorescence increase) | chr3:5356782-5358070 REVERSEmoderately similar to ( 379) loc_os03g38950 12003.m35300 protein expressed protein no original description'	PACid:19683394	PIFI; chloroplast post-illumination chlorophyll fluorescence increase protein, putative, expressed	AT3G15840.1	LOC_Os03g38950.1	GRMZM2G012119_T01	post-illumination chlorophyll fluorescence increase	generation of precursor metabolites and energy	GO:0006091	generation of precursor metabolites and energy	GO:0006091	generation of precursor metabolites and energy	GO:0006091
	si023157m	6.07215	5.18275	6.81332	1.31461	0.394639	0.509121	0.751491	'1.1.40'	'PS.lightreaction.cyclic electron flow-chlororespiration'	'moderately similar to ( 346) AT4G22260 | Symbols: IM, IM1 | IM (IMMUTANS); alternative oxidase | chr4:11769967-11772350 REVERSEmoderately similar to ( 414) loc_os04g57320 12004.m79006 protein immutans protein, putative, expressedAOX no original description'	PACid:19699880	IM,IM1; immutans protein, putative, expressed	AT4G22260.1	LOC_Os04g57320.1		Alternative oxidase family protein	response to abiotic stimulus;cellular component organization;cellular process;metabolic process;biosynthetic process;lipid metabolic process	GO:0009628;GO:0016043;GO:0009987;GO:0008152;GO:0009058;GO:0006629	response to abiotic stimulus;cellular component organization;cellular process;metabolic process;biosynthetic process;lipid metabolic process	GO:0009628;GO:0016043;GO:0009987;GO:0008152;GO:0009058;GO:0006629	response to abiotic stimulus;cellular component organization;cellular process;metabolic process;biosynthetic process;lipid metabolic process	GO:0009628;GO:0016043;GO:0009987;GO:0008152;GO:0009058;GO:0006629
	si037354m	7.6276	5.74082	9.19991	1.60254	0.680363	0.350618	0.583024	'1.1.40'	'PS.lightreaction.cyclic electron flow-chlororespiration'	'moderately similar to ( 242) AT3G15840 | Symbols: PIFI | PIFI (post-illumination chlorophyll fluorescence increase) | chr3:5356782-5358070 REVERSEmoderately similar to ( 309) loc_os03g38950 12003.m35300 protein expressed protein no original description'	PACid:19683395	PIFI; chloroplast post-illumination chlorophyll fluorescence increase protein, putative, expressed	AT3G15840.3	LOC_Os03g38950.2		post-illumination chlorophyll fluorescence increase	generation of precursor metabolites and energy	GO:0006091	generation of precursor metabolites and energy	GO:0006091	generation of precursor metabolites and energy	GO:0006091
Seita.9G534200	si036292m	265.483	263.873	266.824	1.01118	0.0160433	0.87092	1	'1.1.40'	'PS.lightreaction.cyclic electron flow-chlororespiration'	'moderately similar to ( 340) AT1G64770 | Symbols: NDF2 | NDF2 (NDH-DEPENDENT CYCLIC ELECTRON FLOW 1) | chr1:24057549-24058565 FORWARDhighly similar to ( 526) loc_os03g06230 12003.m06143 protein expressed protein no original description'	PACid:19680116	NDF2,NDH45; galactose mutarotase-like, putative, expressed	AT1G64770.1	LOC_Os03g06230.1	GRMZM2G034243_T01	NDH-dependent cyclic electron flow 1	generation of precursor metabolites and energy;photosynthesis;metabolic process	GO:0006091;GO:0015979;GO:0008152	generation of precursor metabolites and energy;photosynthesis;metabolic process	GO:0006091;GO:0015979;GO:0008152	generation of precursor metabolites and energy;photosynthesis;metabolic process	GO:0006091;GO:0015979;GO:0008152
Seita.6G106300	si015577m	417.163	708.685	174.228	0.245846	-2.02417	3.61e-19	1.86e-17	'1.1.40'	'PS.lightreaction.cyclic electron flow-chlororespiration'	very weakly similar to (92.8) ATCG01090 | Symbols: NDHI | Encodes subunit of the chloroplast NAD(P)H dehydrogenase complex | chrC:119244-119762 REVERSEweakly similar to ( 105) NDHI_MAIZE NAD(P)H-quinone oxidoreductase subunit I, chloroplast (EC 1.6.5.-) (NAD(P)H dehydrogenase subunit I) (NDH subunit I) (NADH-plastoquinone oxidoreductase subunit I) - Zea mays (Maize)very weakly similar to (94.7) l…	PACid:19692345	; NADPH-dependent oxidoreductase, putative, expressed	ATCG01090.1	LOC_Os10g21398.1	GRMZM2G117124_T01	NADPH dehydrogenases	metabolic process;photosynthesis	GO:0008152;GO:0015979	metabolic process;photosynthesis	GO:0008152;GO:0015979	metabolic process;photosynthesis	GO:0008152;GO:0015979
Seita.6G255100	si015371m	2408.14	2894.69	2002.68	0.691845	-0.53148	0.0163533	0.050006	'1.1.40'	'PS.lightreaction.cyclic electron flow-chlororespiration'	'weakly similar to ( 134) AT2G05620 | Symbols: PGR5 | PGR5 (proton gradient regulation 5); electron carrier | chr2:2081204-2081687 REVERSEweakly similar to ( 130) loc_os08g45190 12008.m08489 protein PGR5, putative, expressed no original description'	PACid:19692378	PGR5; PGR5, putative, expressed	AT2G05620.1	LOC_Os08g45190.1	GRMZM2G121494_T02	proton gradient regulation 5	response to abiotic stimulus;generation of precursor metabolites and energy;photosynthesis;response to stress	GO:0009628;GO:0006091;GO:0015979;GO:0006950	response to abiotic stimulus;generation of precursor metabolites and energy;photosynthesis;response to stress	GO:0009628;GO:0006091;GO:0015979;GO:0006950	response to abiotic stimulus;generation of precursor metabolites and energy;photosynthesis;response to stress	GO:0009628;GO:0006091;GO:0015979;GO:0006950
	si020852m	4831.06	7339.78	2740.46	0.37337	-1.42132	1.6e-09	2.3e-08	'1.1.40'	'PS.lightreaction.cyclic electron flow-chlororespiration'	'very weakly similar to (93.2) loc_os12g10580 12012.m05040 protein ribulose bisphosphate carboxylase large chain precursor, putative no original description'	PACid:19697776	; chloroplast 30S ribosomal protein S15, putative, expressed	ATCG01120.1	LOC_Os04g16728.1	GRMZM5G846259_T02,GRMZM5G847767_T01,GRMZM2G053653_T01,GRMZM2G405577_T01,GRMZM2G140408_T01,GRMZM2G137697_T01,GRMZM5G834377_T01,GRMZM5G844074_T01	chloroplast ribosomal protein S15	translation	GO:0006412	translation	GO:0006412	translation	GO:0006412
	si027241m	4246.24	7712.99	1357.28	0.175973	-2.50658	4.97e-06	3.75e-05	'1.1.40'	'PS.lightreaction.cyclic electron flow-chlororespiration'	'very weakly similar to (80.9) ATCG01090 | Symbols: NDHI | Encodes subunit of the chloroplast NAD(P)H dehydrogenase complex | chrC:119244-119762 REVERSEweakly similar to ( 103) NDHI_SACOF NAD(P)H-quinone oxidoreductase subunit I, chloroplast (EC 1.6.5.-) (NAD(P)H dehydrogenase subunit I) (NDH subunit I) (NADH-plastoquinone oxidoreductase subunit I) - Saccharum officinarum (Sugarcane)very weakly s…	PACid:19707956	; NADPH-dependent oxidoreductase, putative, expressed	ATCG01090.1	LOC_Os10g21398.1		NADPH dehydrogenases	metabolic process;photosynthesis	GO:0008152;GO:0015979	metabolic process;photosynthesis	GO:0008152;GO:0015979	metabolic process;photosynthesis	GO:0008152;GO:0015979
Seita.2G109800	si030444m	15666.6	18854.2	13010.3	0.690051	-0.535225	0.00824084	0.0279115	'1.1.40'	'PS.lightreaction.cyclic electron flow-chlororespiration'	'moderately similar to ( 369) AT4G22890 | Symbols: PGR5-LIKE A | PGR5-LIKE A | chr4:12007157-12009175 FORWARDmoderately similar to ( 425) loc_os08g41460 12008.m080214 protein expressed protein no original description'	PACid:19710177	PGR5-LIKE A; expressed protein	AT4G22890.5	LOC_Os08g41460.1	GRMZM5G885392_T01	PGR5-LIKE A	generation of precursor metabolites and energy;photosynthesis	GO:0006091;GO:0015979	generation of precursor metabolites and energy;photosynthesis	GO:0006091;GO:0015979	generation of precursor metabolites and energy;photosynthesis	GO:0006091;GO:0015979
Seita.8G120700	si027411m	12211.8	20519.1	5288.97	0.257758	-1.95591	5.16e-09	6.86e-08	'1.1.40'	'PS.lightreaction.cyclic electron flow-chlororespiration'	'very weakly similar to (85.1) NU4LC_WHEAT NAD(P)H-quinone oxidoreductase chain 4L, chloroplast (EC 1.6.5.-) (NAD(P)H dehydrogenase, chain 4L) (NADH-plastoquinone oxidoreductase chain 4L) - Triticum aestivum (Wheat)very weakly similar to (84.7) loc_osp1g00930 11562.m00084 protein NADH dehydrogenase subunit 4LndhE PRK05715 NuoK no original description'	PACid:19706291	; NADPH-dependent oxidoreductase, putative	ATCG01070.1	LOC_Os10g21404.1	GRMZM2G134325_T01	NADH-ubiquinone/plastoquinone oxidoreductase chain 4L	biosynthetic process;cellular process;metabolic process	GO:0009058;GO:0009987;GO:0008152	biosynthetic process;cellular process;metabolic process	GO:0009058;GO:0009987;GO:0008152	biosynthetic process;cellular process;metabolic process	GO:0009058;GO:0009987;GO:0008152
	si020754m	15905.4	20538.8	12044.1	0.586407	-0.770026	0.000239864	0.0012409	'1.1.40'	'PS.lightreaction.cyclic electron flow-chlororespiration'	'highly similar to ( 652) ATMG00665 | Symbols: NAD5B, NAD5.2, NAD5 | Mitochondrial NADH dehydrogenase subunit 5. The gene is trans-spliced from three different pre-cursors, NAD5a, NAD5b and NAD5c. | chrM:190740-190761 REVERSEhighly similar to ( 717) NU5M_WHEAT NADH-ubiquinone oxidoreductase chain 5 (EC 1.6.5.3) (NADH dehydrogenase subunit 5) - Triticum aestivum (Wheat)moderately similar to ( 298)…	PACid:19693641	; NADPH-dependent oxidoreductase, putative, expressed	ATMG00665.1	LOC_Os10g21418.1	GRMZM5G827449_T01,GRMZM5G834128_T01	NADH dehydrogenase 5B	metabolic process;photosynthesis	GO:0008152;GO:0015979	metabolic process;photosynthesis	GO:0008152;GO:0015979	metabolic process;photosynthesis	GO:0008152;GO:0015979
	si020863m	18535.8	32864.7	6595.09	0.200674	-2.31708	3.78e-13	9e-12	'1.1.40'	'PS.lightreaction.cyclic electron flow-chlororespiration'	'very weakly similar to (94.4) NDHI_MAIZE NAD(P)H-quinone oxidoreductase subunit I, chloroplast (EC 1.6.5.-) (NAD(P)H dehydrogenase subunit I) (NDH subunit I) (NADH-plastoquinone oxidoreductase subunit I) - Zea mays (Maize)very weakly similar to (82.8) loc_osp1g00950 11562.m00086 protein NADH dehydrogenase subunit IndhI no original description'	PACid:19697724	; NADPH-dependent oxidoreductase, putative, expressed	ATCG01090.1	LOC_Os10g21398.1	GRMZM5G866223_T01	NADPH dehydrogenases	metabolic process;photosynthesis	GO:0008152;GO:0015979	metabolic process;photosynthesis	GO:0008152;GO:0015979	metabolic process;photosynthesis	GO:0008152;GO:0015979
	si020872m	24669.9	36554	14766.4	0.403963	-1.30771	4.02e-06	3.08e-05	'1.1.40'	'PS.lightreaction.cyclic electron flow-chlororespiration'	'highly similar to ( 520) ATCG01010 | Symbols: NDHF | Chloroplast encoded NADH dehydrogenase unit. | chrC:110398-112638 REVERSEhighly similar to ( 847) NU5C_MAIZE NAD(P)H-quinone oxidoreductase chain 5, chloroplast (EC 1.6.5.-) (NAD(P)H dehydrogenase, chain 5) (NADH-plastoquinone oxidoreductase chain 5) - Zea mays (Maize)highly similar to ( 777) loc_osp1g00880 11562.m00079 protein NADH dehydrogen…	PACid:19697752	; NADPH-dependent oxidoreductase, putative, expressed	ATCG01010.1	LOC_Os10g21418.1	GRMZM5G894515_T01,GRMZM2G405584_T01	NADH-Ubiquinone oxidoreductase (complex I), chain 5 protein	metabolic process;photosynthesis	GO:0008152;GO:0015979	metabolic process;photosynthesis	GO:0008152;GO:0015979	metabolic process;photosynthesis	GO:0008152;GO:0015979
	si020857m	31551.2	45654.1	19798.8	0.433669	-1.20533	5.39e-09	7.16e-08	'1.1.40'	'PS.lightreaction.cyclic electron flow-chlororespiration'	'very weakly similar to (82.0) ATCG01250 | Symbols: NDHB.2 | NADH dehydrogenase ND2 | chrC:141854-143708 FORWARDvery weakly similar to (85.1) NU2C_ORYNI NAD(P)H-quinone oxidoreductase chain 2, chloroplast (EC 1.6.5.-) (NAD(P)H dehydrogenase, chain 2) (NADH-plastoquinone oxidoreductase chain 2) - Oryza nivara (Indian wild rice)very weakly similar to (85.5) loc_os01g58060 12001.m11952 protein retro…	PACid:19697727	; NADPH-dependent oxidoreductase, putative, expressed	ATCG00890.1	LOC_Os04g16854.1		NADH-Ubiquinone/plastoquinone (complex I) protein	generation of precursor metabolites and energy;metabolic process	GO:0006091;GO:0008152	generation of precursor metabolites and energy;metabolic process	GO:0006091;GO:0008152	generation of precursor metabolites and energy;metabolic process	GO:0006091;GO:0008152
Seita.J016400	si020867m	31857.5	60051.3	8362.59	0.139257	-2.84417	1.17e-18	5.67e-17	'1.1.40'	'PS.lightreaction.cyclic electron flow-chlororespiration'	'moderately similar to ( 213) ATCG01100 | Symbols: NDHA | NADH dehydrogenase ND1 | chrC:119847-122009 REVERSEmoderately similar to ( 258) NU1C_MAIZE NAD(P)H-quinone oxidoreductase subunit 1, chloroplast (EC 1.6.5.-) (NAD(P)H dehydrogenase subunit 1) (NDH subunit 1) (NADH-plastoquinone oxidoreductase subunit 1) - Zea mays (Maize)moderately similar to ( 257) loc_osp1g00960 11562.m00087 protein NADH…	PACid:19697777	; NADPH-dependent oxidoreductase, putative, expressed	ATCG01100.1	LOC_Os10g21396.1	GRMZM2G700478_T01	NADH dehydrogenase family protein	metabolic process;photosynthesis	GO:0008152;GO:0015979	metabolic process;photosynthesis	GO:0008152;GO:0015979	metabolic process;photosynthesis	GO:0008152;GO:0015979
Seita.J016300	si020839m	41718.2	72565.9	16011.9	0.220653	-2.18015	8.82e-27	9.9e-25	'1.1.40'	'PS.lightreaction.cyclic electron flow-chlororespiration'	highly similar to ( 582) ATCG01110 | Symbols: NDHH | Encodes the 49KDa plastid NAD(P)H dehydrogenase subunit H protein. Its transcription is regulated by an ndhF-specific plastid sigma factor, SIG4. | chrC:122011-123192 REVERSEhighly similar to ( 632) NDHH_WHEAT NAD(P)H-quinone oxidoreductase chain H, chloroplast (EC 1.6.5.-) (NAD(P)H dehydrogenase, chain H) (NADH-plastoquinone oxidoreductase 49 …	PACid:19697739	; NADPH-dependent oxidoreductase, putative, expressed	ATCG01110.1	LOC_Os04g16732.1	GRMZM2G354804_T01	NAD(P)H dehydrogenase subunit H	generation of precursor metabolites and energy;photosynthesis	GO:0006091;GO:0015979	generation of precursor metabolites and energy;photosynthesis	GO:0006091;GO:0015979	generation of precursor metabolites and energy;photosynthesis	GO:0006091;GO:0015979
	si020841m	97790.3	152335	52336	0.343558	-1.54137	1.55e-11	2.94e-10	'1.1.40'	'PS.lightreaction.cyclic electron flow-chlororespiration'	'moderately similar to ( 360) ATCG01250 | Symbols: NDHB.2 | NADH dehydrogenase ND2 | chrC:141854-143708 FORWARDmoderately similar to ( 383) NU2C_SACOF NAD(P)H-quinone oxidoreductase chain 2, chloroplast (EC 1.6.5.-) (NAD(P)H dehydrogenase, chain 2) (NADH-plastoquinone oxidoreductase chain 2) - Saccharum officinarum (Sugarcane)moderately similar to ( 381) loc_osp1g01060 11562.m00096 protein NADH d…	PACid:19697726	; NADPH-dependent oxidoreductase, putative, expressed	ATCG00890.1	LOC_Os04g16854.1	GRMZM2G405548_T01	NADH-Ubiquinone/plastoquinone (complex I) protein	generation of precursor metabolites and energy;metabolic process	GO:0006091;GO:0008152	generation of precursor metabolites and energy;metabolic process	GO:0006091;GO:0008152	generation of precursor metabolites and energy;metabolic process	GO:0006091;GO:0008152
Seita.5G390200	si003262m	10.4296	0.791508	18.4613	23.3242	4.54376	8.3e-09	1.06e-07	'1.1.5.2'	'PS.lightreaction.other electron carrier (ox/red).ferredoxin'	'weakly similar to ( 145) AT2G27510 | Symbols: ATFD3 | ATFD3 (ferredoxin 3); 2 iron, 2 sulfur cluster binding / electron carrier/ iron-sulfur cluster binding | chr2:11758281-11758748 REVERSEweakly similar to ( 154) FER6_MAIZE Ferredoxin-6, chloroplast precursor (Ferredoxin VI) (Fd VI) - Zea mays (Maize)weakly similar to ( 174) loc_os01g64120 12001.m12527 protein ferredoxin-6, chloroplast precurso…	PACid:19674976	ATFD3,FD3; 2Fe-2S iron-sulfur cluster binding domain containing protein, expressed	AT2G27510.1	LOC_Os01g64120.1	GRMZM2G063126_T01	ferredoxin 3	generation of precursor metabolites and energy	GO:0006091	generation of precursor metabolites and energy	GO:0006091	generation of precursor metabolites and energy	GO:0006091
Seita.9G492200	si036851m	23.171	5.96313	37.5108	6.29046	2.65316	4.02e-10	6.28e-09	'1.1.5.2'	'PS.lightreaction.other electron carrier (ox/red).ferredoxin'	'weakly similar to ( 162) AT5G07950 | Symbols: | unknown protein | chr5:2540530-2542047 REVERSEmoderately similar to ( 265) loc_os03g11450 12003.m06596 protein expressed protein no original description'	PACid:19683205	; expressed protein	AT5G07950.1	LOC_Os03g11450.1	GRMZM5G896916_T01		biological_process	GO:0008150	biological_process	GO:0008150	biological_process	GO:0008150
Seita.7G090300	si011119m	29.9693	16.2803	41.3767	2.54152	1.34569	0.00503311	0.0182123	'1.1.5.2'	'PS.lightreaction.other electron carrier (ox/red).ferredoxin'	'weakly similar to ( 150) AT2G27510 | Symbols: ATFD3 | ATFD3 (ferredoxin 3); 2 iron, 2 sulfur cluster binding / electron carrier/ iron-sulfur cluster binding | chr2:11758281-11758748 REVERSEweakly similar to ( 159) FER3_MAIZE Ferredoxin-3, chloroplast precursor (Ferredoxin III) (Fd III) - Zea mays (Maize)weakly similar to ( 186) loc_os04g33630 12004.m08458 protein ferredoxin-3, chloroplast precur…	PACid:19696852	ATFD3,FD3; 2Fe-2S iron-sulfur cluster binding domain containing protein, expressed	AT2G27510.1	LOC_Os04g33630.1	GRMZM2G146395_T01	ferredoxin 3	generation of precursor metabolites and energy	GO:0006091	generation of precursor metabolites and energy	GO:0006091	generation of precursor metabolites and energy	GO:0006091
Seita.6G173500	si014411m	20.194	28.7995	13.0227	0.452186	-1.14501	0.00562985	0.0200765	'1.1.5.2'	'PS.lightreaction.other electron carrier (ox/red).ferredoxin'	'weakly similar to ( 132) AT1G02180 | Symbols: | ferredoxin-related | chr1:413619-414505 REVERSEmoderately similar to ( 280) loc_os08g35710 12008.m07560 protein expressed protein no original description'	PACid:19691690	; expressed protein	AT1G02180.1	LOC_Os08g35710.1	GRMZM2G075775_T01	ferredoxin-related	biological_process	GO:0008150	biological_process	GO:0008150	biological_process	GO:0008150
Seita.3G225100	si023534m	83.4334	122.147	51.1718	0.418935	-1.2552	6.47e-07	5.82e-06	'1.1.5.2'	'PS.lightreaction.other electron carrier (ox/red).ferredoxin'	'weakly similar to ( 149) AT2G27510 | Symbols: ATFD3 | ATFD3 (ferredoxin 3); 2 iron, 2 sulfur cluster binding / electron carrier/ iron-sulfur cluster binding | chr2:11758281-11758748 REVERSEmoderately similar to ( 221) FER6_MAIZE Ferredoxin-6, chloroplast precursor (Ferredoxin VI) (Fd VI) - Zea mays (Maize)moderately similar to ( 226) loc_os05g37140 12005.m28058 protein ferredoxin-6, chloroplast …	PACid:19699050	ATFD3,FD3; 2Fe-2S iron-sulfur cluster binding domain containing protein, expressed	AT2G27510.1	LOC_Os05g37140.1	GRMZM2G106190_T01	ferredoxin 3	generation of precursor metabolites and energy	GO:0006091	generation of precursor metabolites and energy	GO:0006091	generation of precursor metabolites and energy	GO:0006091
Seita.2G097300	si031391m	233.554	215.886	248.276	1.15003	0.201673	0.41313	0.651678	'1.1.5.2'	'PS.lightreaction.other electron carrier (ox/red).ferredoxin'	'weakly similar to ( 147) AT2G27510 | Symbols: ATFD3 | ATFD3 (ferredoxin 3); 2 iron, 2 sulfur cluster binding / electron carrier/ iron-sulfur cluster binding | chr2:11758281-11758748 REVERSEmoderately similar to ( 201) FER3_MAIZE Ferredoxin-3, chloroplast precursor (Ferredoxin III) (Fd III) - Zea mays (Maize)weakly similar to ( 192) loc_os03g61960 12003.m11075 protein ferredoxin-3, chloroplast pr…	PACid:19710369	ATFD3,FD3; 2Fe-2S iron-sulfur cluster binding domain containing protein, expressed	AT2G27510.1	LOC_Os03g61960.1		ferredoxin 3	generation of precursor metabolites and energy	GO:0006091	generation of precursor metabolites and energy	GO:0006091	generation of precursor metabolites and energy	GO:0006091
	si039128m	402.837	230.722	546.266	2.36763	1.24344	1.96e-08	2.31e-07	'1.1.5.2'	'PS.lightreaction.other electron carrier (ox/red).ferredoxin'	'weakly similar to ( 149) AT2G27510 | Symbols: ATFD3 | ATFD3 (ferredoxin 3); 2 iron, 2 sulfur cluster binding / electron carrier/ iron-sulfur cluster binding | chr2:11758281-11758748 REVERSEmoderately similar to ( 253) FER3_MAIZE Ferredoxin-3, chloroplast precursor (Ferredoxin III) (Fd III) - Zea mays (Maize)moderately similar to ( 236) loc_os03g61960 12003.m11075 protein ferredoxin-3, chloroplas…	PACid:19680203	ATFD3,FD3; 2Fe-2S iron-sulfur cluster binding domain containing protein, expressed	AT2G27510.1	LOC_Os03g61960.1		ferredoxin 3	generation of precursor metabolites and energy	GO:0006091	generation of precursor metabolites and energy	GO:0006091	generation of precursor metabolites and energy	GO:0006091
Seita.1G380200	si018228m	536.976	791.212	325.113	0.410905	-1.28312	9e-10	1.34e-08	'1.1.5.2'	'PS.lightreaction.other electron carrier (ox/red).ferredoxin'	'weakly similar to ( 120) AT1G02180 | Symbols: | ferredoxin-related | chr1:413619-414505 REVERSEmoderately similar to ( 214) loc_os02g58740 12002.m10894 protein expressed protein no original description'	PACid:19686907	; expressed protein	AT1G02180.1	LOC_Os02g58740.1	GRMZM2G073609_T01	ferredoxin-related	biological_process	GO:0008150	biological_process	GO:0008150	biological_process	GO:0008150
Seita.2G318000	si031176m	1397.48	2084.4	825.049	0.39582	-1.33708	5.37e-11	9.51e-10	'1.1.5.2'	'PS.lightreaction.other electron carrier (ox/red).ferredoxin'	'weakly similar to ( 194) AT3G16250 | Symbols: NDF4 | NDF4 (NDH-DEPENDENT CYCLIC ELECTRON FLOW 1); electron carrier/ iron-sulfur cluster binding | chr3:5507091-5508320 REVERSEmoderately similar to ( 234) loc_os07g30670 12007.m079681 protein electron carrier/ electron transporter/ iron ion binding protein, putative, expressed no original description'	PACid:19713480	NDF4; 2Fe-2S iron-sulfur cluster binding domain containing protein, expressed	AT3G16250.1	LOC_Os07g30670.1	GRMZM2G032253_T01	NDH-dependent cyclic electron flow 1	generation of precursor metabolites and energy;photosynthesis	GO:0006091;GO:0015979	generation of precursor metabolites and energy;photosynthesis	GO:0006091;GO:0015979	generation of precursor metabolites and energy;photosynthesis	GO:0006091;GO:0015979
Seita.3G153500	si023105m	2049.81	2509.2	1666.99	0.664351	-0.589983	0.0035223	0.0133744	'1.1.5.2'	'PS.lightreaction.other electron carrier (ox/red).ferredoxin'	'weakly similar to ( 181) AT4G32590 | Symbols: | ferredoxin-related | chr4:15721417-15722781 FORWARDmoderately similar to ( 201) loc_os05g48160 12005.m27636 protein electron carrier/ electron transporter/ iron ion binding protein, putative, expressed no original description'	PACid:19698432	; 2Fe-2S iron-sulfur cluster binding domain containing protein, expressed	AT4G32590.1	LOC_Os05g48160.3	GRMZM2G481261_T01	2Fe-2S ferredoxin-like superfamily protein
Seita.6G005600	si014624m	1784.52	2847.01	899.108	0.315807	-1.66288	2.39e-17	9.81e-16	'1.1.5.2'	'PS.lightreaction.other electron carrier (ox/red).ferredoxin'	'weakly similar to ( 104) AT1G60950 | Symbols: FED A, ATFD2 | FED A; 2 iron, 2 sulfur cluster binding / electron carrier/ iron-sulfur cluster binding | chr1:22444565-22445011 FORWARDweakly similar to ( 128) FER1_ORYSA Ferredoxin-1, chloroplast precursor (Ferredoxin I) (Anti-disease protein 1) - Oryza sativa (Rice)weakly similar to ( 128) loc_os08g01380 12008.m080056 protein ferredoxin-1, chloropl…	PACid:19691245	ATFD2,FED A; 2Fe-2S iron-sulfur cluster binding domain containing protein, expressed	AT1G60950.1	LOC_Os08g01380.1	GRMZM2G122327_T01	2Fe-2S ferredoxin-like superfamily protein	generation of precursor metabolites and energy;photosynthesis;response to abiotic stimulus	GO:0006091;GO:0015979;GO:0009628	generation of precursor metabolites and energy;photosynthesis;response to abiotic stimulus	GO:0006091;GO:0015979;GO:0009628	generation of precursor metabolites and energy;photosynthesis;response to abiotic stimulus	GO:0006091;GO:0015979;GO:0009628
Seita.6G005700	si014626m	11932.9	16865.1	7822.71	0.46384	-1.1083	3.54e-05	0.000223856	'1.1.5.2'	'PS.lightreaction.other electron carrier (ox/red).ferredoxin'	'weakly similar to ( 110) AT1G60950 | Symbols: FED A, ATFD2 | FED A; 2 iron, 2 sulfur cluster binding / electron carrier/ iron-sulfur cluster binding | chr1:22444565-22445011 FORWARDweakly similar to ( 136) FER1_ORYSA Ferredoxin-1, chloroplast precursor (Ferredoxin I) (Anti-disease protein 1) - Oryza sativa (Rice)weakly similar to ( 136) loc_os08g01380 12008.m080056 protein ferredoxin-1, chloropl…	PACid:19692147	ATFD2,FED A; 2Fe-2S iron-sulfur cluster binding domain containing protein, expressed	AT1G60950.1	LOC_Os08g01380.1	GRMZM2G122327_T01	2Fe-2S ferredoxin-like superfamily protein	generation of precursor metabolites and energy;photosynthesis;response to abiotic stimulus	GO:0006091;GO:0015979;GO:0009628	generation of precursor metabolites and energy;photosynthesis;response to abiotic stimulus	GO:0006091;GO:0015979;GO:0009628	generation of precursor metabolites and energy;photosynthesis;response to abiotic stimulus	GO:0006091;GO:0015979;GO:0009628
Seita.1G124100	si016996m	0	0	0	NA	NA	NA	NA	'1.1.5.3'	'PS.lightreaction.other electron carrier (ox/red).ferredoxin reductase'	'highly similar to ( 615) AT4G32360 | Symbols: | NADP adrenodoxin-like ferredoxin reductase | chr4:15621550-15624711 FORWARDhighly similar to ( 806) loc_os02g17700 12002.m07013 protein NADPH adrenodoxin oxidoreductase, mitochondrial precursor, putative, expressed GltD PRK11749 PRK12831 gltD PRK12771 PRK12814 no original description'	PACid:19688667	; pyridine nucleotide-disulphide oxidoreductase domain containing protein, expressed	AT4G32360.1	LOC_Os02g17700.1		Pyridine nucleotide-disulphide oxidoreductase family protein	metabolic process	GO:0008152	metabolic process	GO:0008152	metabolic process	GO:0008152
	si017355m	0	0	0	NA	NA	NA	NA	'1.1.5.3'	'PS.lightreaction.other electron carrier (ox/red).ferredoxin reductase'	'moderately similar to ( 456) AT4G32360 | Symbols: | NADP adrenodoxin-like ferredoxin reductase | chr4:15621550-15624711 FORWARDhighly similar to ( 577) loc_os02g17700 12002.m07013 protein NADPH adrenodoxin oxidoreductase, mitochondrial precursor, putative, expressed PRK11749 GltD gltD PRK12831 PRK12771 PRK12814 no original description'	PACid:19688668	; pyridine nucleotide-disulphide oxidoreductase domain containing protein, expressed	AT4G32360.1	LOC_Os02g17700.1		Pyridine nucleotide-disulphide oxidoreductase family protein	metabolic process	GO:0008152	metabolic process	GO:0008152	metabolic process	GO:0008152
Seita.1G003200	si017591m	0	0	0	NA	NA	NA	NA	'1.1.5.3'	'PS.lightreaction.other electron carrier (ox/red).ferredoxin reductase'	'moderately similar to ( 499) AT5G66190 | Symbols: ATLFNR1 | FNR1 (FERREDOXIN-NADP(+)-OXIDOREDUCTASE 1); NADPH dehydrogenase/ electron transporter, transferring electrons within the cyclic electron transport pathway of photosynthesis/ electron transporter, transferring electrons within the noncyclic electron transp | chr5:26451203-26452616 REVERSEhighly similar to ( 521) FENR1_ORYSA Ferredoxin--N…	PACid:19688996	ATLFNR1,FNR1; ferredoxin--NADP reductase, chloroplast precursor, putative, expressed	AT5G66190.1	LOC_Os06g01850.1	GRMZM2G059083_T01	ferredoxin-NADP(+)-oxidoreductase 1	response to stress;response to biotic stimulus;metabolic process	GO:0006950;GO:0009607;GO:0008152	response to stress;response to biotic stimulus;metabolic process	GO:0006950;GO:0009607;GO:0008152	response to stress;response to biotic stimulus;metabolic process	GO:0006950;GO:0009607;GO:0008152
	si017643m	0	0	0	NA	NA	NA	NA	'1.1.5.3'	'PS.lightreaction.other electron carrier (ox/red).ferredoxin reductase'	'moderately similar to ( 451) AT4G32360 | Symbols: | NADP adrenodoxin-like ferredoxin reductase | chr4:15621550-15624711 FORWARDhighly similar to ( 572) loc_os02g17700 12002.m07013 protein NADPH adrenodoxin oxidoreductase, mitochondrial precursor, putative, expressed PRK11749 GltD gltD PRK12831 PRK12771 PRK12814 no original description'	PACid:19688669	; pyridine nucleotide-disulphide oxidoreductase domain containing protein, expressed	AT4G32360.1	LOC_Os02g17700.1		Pyridine nucleotide-disulphide oxidoreductase family protein	metabolic process	GO:0008152	metabolic process	GO:0008152	metabolic process	GO:0008152
	si017647m	0	0	0	NA	NA	NA	NA	'1.1.5.3'	'PS.lightreaction.other electron carrier (ox/red).ferredoxin reductase'	'moderately similar to ( 451) AT4G32360 | Symbols: | NADP adrenodoxin-like ferredoxin reductase | chr4:15621550-15624711 FORWARDhighly similar to ( 572) loc_os02g17700 12002.m07013 protein NADPH adrenodoxin oxidoreductase, mitochondrial precursor, putative, expressed PRK11749 GltD gltD PRK12831 PRK12771 PRK12814 no original description'	PACid:19688670	; pyridine nucleotide-disulphide oxidoreductase domain containing protein, expressed	AT4G32360.1	LOC_Os02g17700.1		Pyridine nucleotide-disulphide oxidoreductase family protein	metabolic process	GO:0008152	metabolic process	GO:0008152	metabolic process	GO:0008152
	si017950m	0	0	0	NA	NA	NA	NA	'1.1.5.3'	'PS.lightreaction.other electron carrier (ox/red).ferredoxin reductase'	'moderately similar to ( 279) AT5G66190 | Symbols: ATLFNR1 | FNR1 (FERREDOXIN-NADP(+)-OXIDOREDUCTASE 1); NADPH dehydrogenase/ electron transporter, transferring electrons within the cyclic electron transport pathway of photosynthesis/ electron transporter, transferring electrons within the noncyclic electron transp | chr5:26451203-26452616 REVERSEmoderately similar to ( 303) FENR1_ORYSA Ferredoxi…	PACid:19688997	ATLFNR1,FNR1; ferredoxin--NADP reductase, chloroplast precursor, putative, expressed	AT5G66190.1	LOC_Os06g01850.1		ferredoxin-NADP(+)-oxidoreductase 1	response to stress;response to biotic stimulus;metabolic process	GO:0006950;GO:0009607;GO:0008152	response to stress;response to biotic stimulus;metabolic process	GO:0006950;GO:0009607;GO:0008152	response to stress;response to biotic stimulus;metabolic process	GO:0006950;GO:0009607;GO:0008152
Seita.8G186900	si026262m	0	0	0	NA	NA	NA	NA	'1.1.5.3'	'PS.lightreaction.other electron carrier (ox/red).ferredoxin reductase'	'highly similar to ( 611) AT4G32360 | Symbols: | NADP adrenodoxin-like ferredoxin reductase | chr4:15621550-15624711 FORWARDhighly similar to ( 799) loc_os02g17700 12002.m07013 protein NADPH adrenodoxin oxidoreductase, mitochondrial precursor, putative, expressed GltD PRK11749 PRK12831 gltD PRK12771 PRK12814 no original description'	PACid:19707271	; pyridine nucleotide-disulphide oxidoreductase domain containing protein, expressed	AT4G32360.1	LOC_Os02g17700.1		Pyridine nucleotide-disulphide oxidoreductase family protein	metabolic process	GO:0008152	metabolic process	GO:0008152	metabolic process	GO:0008152
	si026410m	0	0	0	NA	NA	NA	NA	'1.1.5.3'	'PS.lightreaction.other electron carrier (ox/red).ferredoxin reductase'	'highly similar to ( 548) AT4G32360 | Symbols: | NADP adrenodoxin-like ferredoxin reductase | chr4:15621550-15624711 FORWARDhighly similar to ( 685) loc_os02g17700 12002.m07013 protein NADPH adrenodoxin oxidoreductase, mitochondrial precursor, putative, expressed GltD PRK11749 PRK12831 gltD PRK12771 PRK12814 no original description'	PACid:19707272	; pyridine nucleotide-disulphide oxidoreductase domain containing protein, expressed	AT4G32360.1	LOC_Os02g17700.1		Pyridine nucleotide-disulphide oxidoreductase family protein	metabolic process	GO:0008152	metabolic process	GO:0008152	metabolic process	GO:0008152
Seita.1G217200	si017629m	46880.1	72249.2	25739.1	0.356254	-1.48902	1.58e-13	3.94e-12	'1.1.5.3'	'PS.lightreaction.other electron carrier (ox/red).ferredoxin reductase'	'highly similar to ( 532) AT1G20020 | Symbols: ATLFNR2 | FNR2 (FERREDOXIN-NADP(+)-OXIDOREDUCTASE 2); NADPH dehydrogenase/ oxidoreductase/ poly(U) binding | chr1:6942851-6944868 FORWARDhighly similar to ( 563) FENR1_ORYSA Ferredoxin--NADP reductase, leaf isozyme, chloroplast precursor (EC 1.18.1.2) (FNR) - Oryza sativa (Rice)highly similar to ( 563) loc_os06g01850 12006.m04921 protein ferredoxin--…	PACid:19688313	ATLFNR2,FNR2; ferredoxin--NADP reductase, chloroplast precursor, putative, expressed	AT1G20020.1	LOC_Os06g01850.1	GRMZM2G168143_T01	ferredoxin-NADP(+)-oxidoreductase 2	response to stress;response to biotic stimulus;metabolic process	GO:0006950;GO:0009607;GO:0008152	response to stress;response to biotic stimulus;metabolic process	GO:0006950;GO:0009607;GO:0008152	response to stress;response to biotic stimulus;metabolic process	GO:0006950;GO:0009607;GO:0008152
	si005626m	46.7713	43.2369	49.7166	1.14986	0.201464	0.624888	0.858571	'1.1.5.4'	'PS.lightreaction.other electron carrier (ox/red).ferredoxin oxireductase'	'weakly similar to ( 121) AT1G15140 | Symbols: | oxidoreductase NAD-binding domain-containing protein | chr1:5210642-5212137 REVERSEvery weakly similar to ( 100) K502_ACTCH Fruit protein PKIWI502 - Actinidia chinensis (Kiwi) (Yangtao)weakly similar to ( 157) loc_os01g03050 12001.m06944 protein fruit protein PKIWI502, putative, expressed no original description'	PACid:19675459	; fruit protein PKIWI502, putative, expressed	AT1G15140.1	LOC_Os01g03050.1		FAD/NAD(P)-binding oxidoreductase	metabolic process	GO:0008152	metabolic process	GO:0008152	metabolic process	GO:0008152
Seita.5G451400	si002405m	148.292	142.051	153.494	1.08055	0.111768	0.587753	0.826677	'1.1.5.4'	'PS.lightreaction.other electron carrier (ox/red).ferredoxin oxireductase'	'moderately similar to ( 325) AT3G09150 | Symbols: HY2, GUN3 | HY2 (ELONGATED HYPOCOTYL 2); phytochromobilin:ferredoxin oxidoreductase | chr3:2803665-2805333 FORWARDmoderately similar to ( 468) loc_os01g72090 12001.m42525 protein phycoerythrobilin ferredoxin oxidoreductase, putative, expressedFe_bilin_red no original description'	PACid:19675349	ATHY2,GUN3,HY2; phycoerythrobilin ferredoxin oxidoreductase, putative, expressed	AT3G09150.2	LOC_Os01g72090.1	GRMZM5G861678_T06	phytochromobilin:ferredoxin oxidoreductase, chloroplast / phytochromobilin synthase (HY2)	biosynthetic process;cellular process;metabolic process;signal transduction	GO:0009058;GO:0009987;GO:0008152;GO:0007165	biosynthetic process;cellular process;metabolic process;signal transduction	GO:0009058;GO:0009987;GO:0008152;GO:0007165	biosynthetic process;cellular process;metabolic process;signal transduction	GO:0009058;GO:0009987;GO:0008152;GO:0007165
Seita.2G356500	si031212m	390.494	271.267	489.849	1.80578	0.852619	7.11e-05	0.000417813	'1.1.5'	'PS.lightreaction.other electron carrier (ox/red)'	'weakly similar to ( 169) AT5G45040 | Symbols: | cytochrome c6 (ATC6) | chr5:18175566-18176851 REVERSEmoderately similar to ( 201) loc_os07g38000 12007.m08049 protein cytochrome c6, putative, expressed no original description'	PACid:19711763	; cytochrome c, putative, expressed	AT5G45040.1	LOC_Os07g38000.1	GRMZM5G897592_T02	Cytochrome c
	si003340m	0.27982	0	0.513003	Inf	Inf	0.694911	0.915792	'1.1.6'	'PS.lightreaction.NADH DH'	'very weakly similar to (91.7) AT1G74880 | Symbols: NDH-O | NDH-O (NAD(P)H:plastoquinone dehydrogenase complex subunit O) | chr1:28130112-28131020 REVERSEvery weakly similar to (90.5) loc_os01g72950 12001.m13327 protein expressed protein no original description'	PACid:19678833	NDH-O; expressed protein	AT1G74880.1	LOC_Os01g72950.1		NAD(P)H:plastoquinone dehydrogenase complex subunit O	cellular component organization;cellular process;metabolic process	GO:0016043;GO:0009987;GO:0008152	cellular component organization;cellular process;metabolic process	GO:0016043;GO:0009987;GO:0008152	cellular component organization;cellular process;metabolic process	GO:0016043;GO:0009987;GO:0008152
Seita.5G460600	si003147m	0	0	0	NA	NA	NA	NA	'1.1.6'	'PS.lightreaction.NADH DH'	'weakly similar to ( 155) AT1G74880 | Symbols: NDH-O | NDH-O (NAD(P)H:plastoquinone dehydrogenase complex subunit O) | chr1:28130112-28131020 REVERSEweakly similar to ( 167) loc_os01g72950 12001.m13327 protein expressed protein no original description'	PACid:19678832	NDH-O; expressed protein	AT1G74880.1	LOC_Os01g72950.1	GRMZM2G133844_T01	NAD(P)H:plastoquinone dehydrogenase complex subunit O	cellular component organization;cellular process;metabolic process	GO:0016043;GO:0009987;GO:0008152	cellular component organization;cellular process;metabolic process	GO:0016043;GO:0009987;GO:0008152	cellular component organization;cellular process;metabolic process	GO:0016043;GO:0009987;GO:0008152
Seita.9G083900	si035784m	652.997	565.076	726.263	1.28525	0.362047	0.101399	0.227008	'1.1.6'	'PS.lightreaction.NADH DH'	'moderately similar to ( 419) AT4G37920 | Symbols: | unknown protein | chr4:17828538-17830317 REVERSEhighly similar to ( 608) loc_os01g20110 12001.m42980 protein expressed protein no original description'	PACid:19685553	; expressed protein	AT4G37920.1	LOC_Os01g20110.1	GRMZM2G136680_T01		biological_process	GO:0008150	biological_process	GO:0008150	biological_process	GO:0008150
Seita.J010000	si020781m	2246.47	1360.77	2984.54	2.19327	1.13309	3.2e-08	3.64e-07	'1.1.6'	'PS.lightreaction.NADH DH'	'moderately similar to ( 211) ATCG00420 | Symbols: NDHJ | Encodes NADH dehydrogenase subunit J. Its transcription is increased upon sulfur depletion. | chrC:48677-49153 REVERSEmoderately similar to ( 259) NDHJ_WHEAT NAD(P)H-quinone oxidoreductase chain J, chloroplast (EC 1.6.5.-) (NAD(P)H dehydrogenase, chain J) (NADH-plastoquinone oxidoreductase subunit J) - Triticum aestivum (Wheat)moderately s…	PACid:19693637	; NADPH-dependent oxidoreductase, putative, expressed	ATCG00420.1	LOC_Os10g38212.1	GRMZM2G404025_T01	NADH dehydrogenase subunit J	response to extracellular stimulus;cell communication;response to stress;metabolic process	GO:0009991;GO:0007154;GO:0006950;GO:0008152	response to extracellular stimulus;cell communication;response to stress;metabolic process	GO:0009991;GO:0007154;GO:0006950;GO:0008152	response to extracellular stimulus;cell communication;response to stress;metabolic process	GO:0009991;GO:0007154;GO:0006950;GO:0008152
Seita.J009900	si020760m	4527.02	2514.75	6203.9	2.467	1.30276	2.36e-10	3.82e-09	'1.1.6'	'PS.lightreaction.NADH DH'	'moderately similar to ( 302) ATCG00430 | Symbols: PSBG | Encodes a protein which was originally thought to be part of photosystem II but its wheat homolog was later shown to encode for subunit K of NADH dehydrogenase. | chrC:49257-49934 REVERSEmoderately similar to ( 341) NDHK_ORYSA NAD(P)H-quinone oxidoreductase chain K, chloroplast (EC 1.6.5.-) (NAD(P)H dehydrogenase, chain K) (NADH-plastoquin…	PACid:19693611	; NADPH-dependent oxidoreductase, putative, expressed	ATCG00430.1	LOC_Os01g58022.1		photosystem II reaction center protein G	metabolic process	GO:0008152	metabolic process	GO:0008152	metabolic process	GO:0008152
Seita.2G202200	si031097m	1962.03	3300.09	846.978	0.256653	-1.96211	9.34e-22	6.6e-20	'1.1.6'	'PS.lightreaction.NADH DH'	'weakly similar to ( 112) AT1G70760 | Symbols: CRR23 | CRR23 ((chlororespiratory reduction 23) | chr1:26687267-26688201 FORWARDweakly similar to ( 172) loc_os05g28090 12005.m07096 protein expressed protein no original description'	PACid:19711864	CRR23; expressed protein	AT1G70760.1	LOC_Os05g28090.1	GRMZM5G851051_T01	inorganic carbon transport protein-related	generation of precursor metabolites and energy;photosynthesis;metabolic process	GO:0006091;GO:0015979;GO:0008152	generation of precursor metabolites and energy;photosynthesis;metabolic process	GO:0006091;GO:0015979;GO:0008152	generation of precursor metabolites and energy;photosynthesis;metabolic process	GO:0006091;GO:0015979;GO:0008152
Seita.7G183200	si011050m	2867.85	4775	1278.56	0.267762	-1.90098	1.98e-21	1.33e-19	'1.1.6'	'PS.lightreaction.NADH DH'	'moderately similar to ( 202) AT4G37925 | Symbols: NDH-M | NDH-M (subunit NDH-M of NAD(P)H:plastoquinone dehydrogenase complex) | chr4:17830748-17831485 REVERSEmoderately similar to ( 267) loc_os04g45600 12004.m09513 protein expressed protein no original description'	PACid:19694157	NDH-M; NDH-M H PLASTOQUINONE DEHY, putative, expressed	AT4G37925.1	LOC_Os04g45600.1	GRMZM2G109244_T01	subunit NDH-M of NAD(P)H:plastoquinone dehydrogenase complex	cellular component organization;cellular process;metabolic process	GO:0016043;GO:0009987;GO:0008152	cellular component organization;cellular process;metabolic process	GO:0016043;GO:0009987;GO:0008152	cellular component organization;cellular process;metabolic process	GO:0016043;GO:0009987;GO:0008152
Seita.5G404400	si002920m	4433.5	7406.59	1955.94	0.264081	-1.92095	1.32e-21	9.16e-20	'1.1.6'	'PS.lightreaction.NADH DH'	moderately similar to ( 266) AT5G58260 | Symbols: | Encodes subunit NDH-N of NAD(P)H:plastoquinone dehydrogenase complex (Ndh complex) present in the thylakoid membrane of chloroplasts. This subunit is thought to be required for Ndh complex assembly. | chr5:23561356-23561929 REVERSEmoderately similar to ( 316) loc_os01g66000 12001.m12708 protein NADH dehydrogenase I subunit N, putative, expressed…	PACid:19675567	; NADH dehydrogenase I subunit N, putative, expressed	AT5G58260.1	LOC_Os01g66000.1	GRMZM2G110277_T01	oxidoreductases, acting on NADH or NADPH, quinone or similar compound as acceptor	response to stress;response to biotic stimulus;metabolic process;cellular component organization;cellular process	GO:0006950;GO:0009607;GO:0008152;GO:0016043;GO:0009987	response to stress;response to biotic stimulus;metabolic process;cellular component organization;cellular process	GO:0006950;GO:0009607;GO:0008152;GO:0016043;GO:0009987	response to stress;response to biotic stimulus;metabolic process;cellular component organization;cellular process	GO:0006950;GO:0009607;GO:0008152;GO:0016043;GO:0009987
Seita.J016600	si020859m	21650.4	37257.3	8644.69	0.232027	-2.10764	6.14e-12	1.25e-10	'1.1.6'	'PS.lightreaction.NADH DH'	'weakly similar to ( 134) ATCG01080 | Symbols: NDHG | NADH dehydrogenase ND6 | chrC:118377-118907 REVERSEweakly similar to ( 187) NU6C_SACOF NAD(P)H-quinone oxidoreductase chain 6, chloroplast (EC 1.6.5.-) (NAD(P)H dehydrogenase, chain 6) (NADH-plastoquinone oxidoreductase chain 6) - Saccharum officinarum (Sugarcane)weakly similar to ( 181) loc_os02g24574 12002.m100730 protein NAD(P)H-dependent o…	PACid:19697714	; NADPH-dependent oxidoreductase, putative	ATCG01080.1	LOC_Os10g21402.1	GRMZM5G864407_T01	NADH:ubiquinone/plastoquinone oxidoreductase, chain 6	metabolic process;photosynthesis	GO:0008152;GO:0015979	metabolic process;photosynthesis	GO:0008152;GO:0015979	metabolic process;photosynthesis	GO:0008152;GO:0015979
Seita.J016700	si020851m	86269.8	133434	46966.6	0.351985	-1.50641	2.75e-08	3.16e-07	'1.1.6'	'PS.lightreaction.NADH DH'	'highly similar to ( 503) ATCG01050 | Symbols: NDHD | Represents a plastid-encoded subunit of a NAD(P)H dehydrogenase complex. Its mRNA is edited at four positions. Translation data is not available for this gene. | chrC:115665-117185 REVERSEhighly similar to ( 603) NU4C_SACOF NAD(P)H-quinone oxidoreductase chain 4, chloroplast (EC 1.6.5.-) (NAD(P)H dehydrogenase, chain 4) (NADH-plastoquinone oxi…	PACid:19697718	; NADPH-dependent oxidoreductase, putative, expressed	ATCG01050.1	LOC_Os07g22504.1	GRMZM5G800096_T01	NADH-Ubiquinone/plastoquinone (complex I) protein	generation of precursor metabolites and energy;metabolic process	GO:0006091;GO:0008152	generation of precursor metabolites and energy;metabolic process	GO:0006091;GO:0008152	generation of precursor metabolites and energy;metabolic process	GO:0006091;GO:0008152
Seita.J020300	si020825m	428894	577078	305407	0.529231	-0.918032	8.08e-06	5.84e-05	'1.1.6'	'PS.lightreaction.NADH DH'	'moderately similar to ( 371) ATCG00430 | Symbols: PSBG | Encodes a protein which was originally thought to be part of photosystem II but its wheat homolog was later shown to encode for subunit K of NADH dehydrogenase. | chrC:49257-49934 REVERSEmoderately similar to ( 448) NDHK_WHEAT NAD(P)H-quinone oxidoreductase chain K, chloroplast (EC 1.6.5.-) (NAD(P)H dehydrogenase, chain K) (NADH-plastoquin…	PACid:19697765	; NADPH-dependent oxidoreductase, putative, expressed	ATCG00430.1	LOC_Os01g58022.1	GRMZM5G800980_T01	photosystem II reaction center protein G	metabolic process	GO:0008152	metabolic process	GO:0008152	metabolic process	GO:0008152
Seita.2G150000	si030359m	1101.74	1436.06	823.148	0.5732	-0.802889	0.00010874	0.000611368	'1.2.1'	'PS.photorespiration.phosphoglycolate phosphatase'	'moderately similar to ( 419) AT5G47760 | Symbols: PGLP2, ATPGLP2, ATPK5 | ATPGLP2 (ARABIDOPSIS THALIANA 2-PHOSPHOGLYCOLATE PHOSPHATASE 2); phosphoglycolate phosphatase/ protein serine/threonine kinase | chr5:19343121-19344979 REVERSEhighly similar to ( 579) loc_os09g08660 12009.m04133 protein 4-nitrophenylphosphatase, putative, expressed NagD PRK10444 no original description'	PACid:19710989	ATPGLP2,ATPK5,PGLP2; 4-nitrophenylphosphatase, putative, expressed	AT5G47760.1	LOC_Os09g08660.1	GRMZM2G417843_T01	2-phosphoglycolate phosphatase 2	metabolic process;protein modification process;cellular process	GO:0008152;GO:0006464;GO:0009987	metabolic process;protein modification process;cellular process	GO:0008152;GO:0006464;GO:0009987	metabolic process;protein modification process;cellular process	GO:0008152;GO:0006464;GO:0009987
	si030243m	0.0650501	0	0.119258	Inf	Inf	1	1	'1.2.2'	'PS.photorespiration.glycolate oxydase'	'highly similar to ( 612) AT3G14415 | Symbols: | (S)-2-hydroxy-acid oxidase, peroxisomal, putative / glycolate oxidase, putative / short chain alpha-hydroxy acid oxidase, putative | chr3:4818667-4820748 FORWARDhighly similar to ( 601) GOX_SPIOL Peroxisomal (S)-2-hydroxy-acid oxidase (EC 1.1.3.15) (Glycolate oxidase) (GOX) (Short chain alpha-hydroxy acid oxidase) - Spinacia oleracea (Spinach)highl…	PACid:19709255	; hydroxyacid oxidase 1, putative, expressed	AT3G14420.1	LOC_Os07g05820.1		Aldolase-type TIM barrel family protein	metabolic process	GO:0008152	metabolic process	GO:0008152	metabolic process	GO:0008152
Seita.7G242900	si010405m	0	0	0	NA	NA	NA	NA	'1.2.2'	'PS.photorespiration.glycolate oxydase'	'highly similar to ( 538) AT3G14420 | Symbols: | (S)-2-hydroxy-acid oxidase, peroxisomal, putative / glycolate oxidase, putative / short chain alpha-hydroxy acid oxidase, putative | chr3:4821899-4823899 FORWARDhighly similar to ( 526) GOX_SPIOL Peroxisomal (S)-2-hydroxy-acid oxidase (EC 1.1.3.15) (Glycolate oxidase) (GOX) (Short chain alpha-hydroxy acid oxidase) - Spinacia oleracea (Spinach)highl…	PACid:19693908	; hydroxyacid oxidase 1, putative, expressed	AT4G18360.1	LOC_Os04g53210.1	GRMZM2G076239_T04	Aldolase-type TIM barrel family protein	metabolic process	GO:0008152	metabolic process	GO:0008152	metabolic process	GO:0008152
	si010409m	0	0	0	NA	NA	NA	NA	'1.2.2'	'PS.photorespiration.glycolate oxydase'	'highly similar to ( 538) AT3G14420 | Symbols: | (S)-2-hydroxy-acid oxidase, peroxisomal, putative / glycolate oxidase, putative / short chain alpha-hydroxy acid oxidase, putative | chr3:4821899-4823899 FORWARDhighly similar to ( 526) GOX_SPIOL Peroxisomal (S)-2-hydroxy-acid oxidase (EC 1.1.3.15) (Glycolate oxidase) (GOX) (Short chain alpha-hydroxy acid oxidase) - Spinacia oleracea (Spinach)highl…	PACid:19693909	; hydroxyacid oxidase 1, putative, expressed	AT4G18360.1	LOC_Os04g53210.1		Aldolase-type TIM barrel family protein	metabolic process	GO:0008152	metabolic process	GO:0008152	metabolic process	GO:0008152
Seita.2G034400	si029923m	1.69904	0.788578	2.45775	3.11669	1.64002	0.271819	0.484086	'1.2.2'	'PS.photorespiration.glycolate oxydase'	'highly similar to ( 615) AT3G14415 | Symbols: | (S)-2-hydroxy-acid oxidase, peroxisomal, putative / glycolate oxidase, putative / short chain alpha-hydroxy acid oxidase, putative | chr3:4818667-4820748 FORWARDhighly similar to ( 603) GOX_SPIOL Peroxisomal (S)-2-hydroxy-acid oxidase (EC 1.1.3.15) (Glycolate oxidase) (GOX) (Short chain alpha-hydroxy acid oxidase) - Spinacia oleracea (Spinach)highl…	PACid:19709254	; hydroxyacid oxidase 1, putative, expressed	AT3G14420.1	LOC_Os07g05820.1		Aldolase-type TIM barrel family protein	metabolic process	GO:0008152	metabolic process	GO:0008152	metabolic process	GO:0008152
Seita.7G242800	si010412m	13.141	7.8625	17.5397	2.23081	1.15757	0.0137558	0.0431761	'1.2.2'	'PS.photorespiration.glycolate oxydase'	'highly similar to ( 598) AT4G18360 | Symbols: | (S)-2-hydroxy-acid oxidase, peroxisomal, putative / glycolate oxidase, putative / short chain alpha-hydroxy acid oxidase, putative | chr4:10146627-10148386 REVERSEhighly similar to ( 598) GOX_SPIOL Peroxisomal (S)-2-hydroxy-acid oxidase (EC 1.1.3.15) (Glycolate oxidase) (GOX) (Short chain alpha-hydroxy acid oxidase) - Spinacia oleracea (Spinach)hig…	PACid:19696628	; hydroxyacid oxidase 1, putative, expressed	AT4G18360.1	LOC_Os04g53210.1	GRMZM5G853854_T04	Aldolase-type TIM barrel family protein	metabolic process	GO:0008152	metabolic process	GO:0008152	metabolic process	GO:0008152
Seita.2G389600	si030627m	18.1137	19.0946	17.2962	0.905817	-0.142708	0.681153	0.905435	'1.2.2'	'PS.photorespiration.glycolate oxydase'	'moderately similar to ( 393) AT3G14130 | Symbols: | (S)-2-hydroxy-acid oxidase, peroxisomal, putative / glycolate oxidase, putative / short chain alpha-hydroxy acid oxidase, putative | chr3:4685844-4687852 REVERSEmoderately similar to ( 328) GOX_SPIOL Peroxisomal (S)-2-hydroxy-acid oxidase (EC 1.1.3.15) (Glycolate oxidase) (GOX) (Short chain alpha-hydroxy acid oxidase) - Spinacia oleracea (Spina…	PACid:19713258	; hydroxyacid oxidase 1, putative, expressed	AT3G14130.1	LOC_Os07g42440.1		Aldolase-type TIM barrel family protein	metabolic process	GO:0008152	metabolic process	GO:0008152	metabolic process	GO:0008152
Seita.2G389500	si030190m	264.412	299.131	235.479	0.787209	-0.345182	0.106177	0.235704	'1.2.2'	'PS.photorespiration.glycolate oxydase'	'moderately similar to ( 482) AT3G14130 | Symbols: | (S)-2-hydroxy-acid oxidase, peroxisomal, putative / glycolate oxidase, putative / short chain alpha-hydroxy acid oxidase, putative | chr3:4685844-4687852 REVERSEmoderately similar to ( 405) GOX_SPIOL Peroxisomal (S)-2-hydroxy-acid oxidase (EC 1.1.3.15) (Glycolate oxidase) (GOX) (Short chain alpha-hydroxy acid oxidase) - Spinacia oleracea (Spina…	PACid:19709444	; hydroxyacid oxidase 1, putative, expressed	AT3G14130.1	LOC_Os07g42440.1	GRMZM2G148194_T05	Aldolase-type TIM barrel family protein	metabolic process	GO:0008152	metabolic process	GO:0008152	metabolic process	GO:0008152
Seita.9G064200	si040072m	4675.2	6662.64	3019	0.453124	-1.14202	7.58e-09	9.77e-08	'1.2.2'	'PS.photorespiration.glycolate oxydase'	'highly similar to ( 627) AT3G14420 | Symbols: | (S)-2-hydroxy-acid oxidase, peroxisomal, putative / glycolate oxidase, putative / short chain alpha-hydroxy acid oxidase, putative | chr3:4821899-4823899 FORWARDhighly similar to ( 611) GOX_SPIOL Peroxisomal (S)-2-hydroxy-acid oxidase (EC 1.1.3.15) (Glycolate oxidase) (GOX) (Short chain alpha-hydroxy acid oxidase) - Spinacia oleracea (Spinach)highl…	PACid:19679064	; hydroxyacid oxidase 1, putative, expressed	AT3G14420.1	LOC_Os03g57220.1		Aldolase-type TIM barrel family protein	metabolic process	GO:0008152	metabolic process	GO:0008152	metabolic process	GO:0008152
	si013861m	0	0	0	NA	NA	NA	NA	'1.2.3'	'PS.photorespiration.aminotransferases peroxisomal'	'highly similar to ( 636) AT2G13360 | Symbols: AGT, AGT1 | AGT (ALANINE:GLYOXYLATE AMINOTRANSFERASE); alanine-glyoxylate transaminase/ serine-glyoxylate transaminase/ serine-pyruvate transaminase | chr2:5539417-5540902 REVERSEvery weakly similar to (97.8) SGAT_MAIZE Serine--glyoxylate aminotransferase (EC 2.6.1.45) (SGAT) (Alanine--glyoxylate aminotransferase) (EC 2.6.1.44) (AGT) (Fragments) - Ze…	PACid:19693151	AGT,AGT1,SGAT; aminotransferase, putative, expressed	AT2G13360.1	LOC_Os08g39300.1		alanine:glyoxylate aminotransferase	metabolic process;biosynthetic process;cellular process	GO:0008152;GO:0009058;GO:0009987	metabolic process;biosynthetic process;cellular process	GO:0008152;GO:0009058;GO:0009987	metabolic process;biosynthetic process;cellular process	GO:0008152;GO:0009058;GO:0009987
	si013862m	0	0	0	NA	NA	NA	NA	'1.2.3'	'PS.photorespiration.aminotransferases peroxisomal'	'highly similar to ( 636) AT2G13360 | Symbols: AGT, AGT1 | AGT (ALANINE:GLYOXYLATE AMINOTRANSFERASE); alanine-glyoxylate transaminase/ serine-glyoxylate transaminase/ serine-pyruvate transaminase | chr2:5539417-5540902 REVERSEvery weakly similar to (97.8) SGAT_MAIZE Serine--glyoxylate aminotransferase (EC 2.6.1.45) (SGAT) (Alanine--glyoxylate aminotransferase) (EC 2.6.1.44) (AGT) (Fragments) - Ze…	PACid:19693150	AGT,AGT1,SGAT; aminotransferase, putative, expressed	AT2G13360.1	LOC_Os08g39300.1		alanine:glyoxylate aminotransferase	metabolic process;biosynthetic process;cellular process	GO:0008152;GO:0009058;GO:0009987	metabolic process;biosynthetic process;cellular process	GO:0008152;GO:0009058;GO:0009987	metabolic process;biosynthetic process;cellular process	GO:0008152;GO:0009058;GO:0009987
	si013863m	0	0	0	NA	NA	NA	NA	'1.2.3'	'PS.photorespiration.aminotransferases peroxisomal'	'highly similar to ( 636) AT2G13360 | Symbols: AGT, AGT1 | AGT (ALANINE:GLYOXYLATE AMINOTRANSFERASE); alanine-glyoxylate transaminase/ serine-glyoxylate transaminase/ serine-pyruvate transaminase | chr2:5539417-5540902 REVERSEvery weakly similar to (97.8) SGAT_MAIZE Serine--glyoxylate aminotransferase (EC 2.6.1.45) (SGAT) (Alanine--glyoxylate aminotransferase) (EC 2.6.1.44) (AGT) (Fragments) - Ze…	PACid:19693152	AGT,AGT1,SGAT; aminotransferase, putative, expressed	AT2G13360.1	LOC_Os08g39300.1		alanine:glyoxylate aminotransferase	metabolic process;biosynthetic process;cellular process	GO:0008152;GO:0009058;GO:0009987	metabolic process;biosynthetic process;cellular process	GO:0008152;GO:0009058;GO:0009987	metabolic process;biosynthetic process;cellular process	GO:0008152;GO:0009058;GO:0009987
Seita.6G202400	si013768m	144.322	200.439	97.5579	0.48672	-1.03884	0.0886399	0.203644	'1.2.3'	'PS.photorespiration.aminotransferases peroxisomal'	'highly similar to ( 633) AT2G13360 | Symbols: AGT, AGT1 | AGT (ALANINE:GLYOXYLATE AMINOTRANSFERASE); alanine-glyoxylate transaminase/ serine-glyoxylate transaminase/ serine-pyruvate transaminase | chr2:5539417-5540902 REVERSEvery weakly similar to (97.8) SGAT_MAIZE Serine--glyoxylate aminotransferase (EC 2.6.1.45) (SGAT) (Alanine--glyoxylate aminotransferase) (EC 2.6.1.44) (AGT) (Fragments) - Ze…	PACid:19693149	AGT,AGT1,SGAT; aminotransferase, putative, expressed	AT2G13360.1	LOC_Os08g39300.1	GRMZM2G137868_T01	alanine:glyoxylate aminotransferase	metabolic process;biosynthetic process;cellular process	GO:0008152;GO:0009058;GO:0009987	metabolic process;biosynthetic process;cellular process	GO:0008152;GO:0009058;GO:0009987	metabolic process;biosynthetic process;cellular process	GO:0008152;GO:0009058;GO:0009987
Seita.7G280500	si011200m	0	0	0	NA	NA	NA	NA	'1.2.4.4'	'PS.photorespiration.glycine cleavage.H protein'	'weakly similar to ( 190) AT1G32470 | Symbols: | glycine cleavage system H protein, mitochondrial, putative | chr1:11739479-11740246 REVERSEmoderately similar to ( 224) GCSH_ORYSA Glycine cleavage system H protein, mitochondrial precursor - Oryza sativa (Rice)moderately similar to ( 224) loc_os10g37180 12010.m06515 protein glycine cleavage system H protein, mitochondrial precursor, putative, expr…	PACid:19697005	; glycine cleavage system H protein, putative, expressed	AT1G32470.1	LOC_Os10g37180.1	GRMZM2G399183_T01	Single hybrid motif superfamily protein	cellular process;catabolic process;metabolic process	GO:0009987;GO:0009056;GO:0008152	cellular process;catabolic process;metabolic process	GO:0009987;GO:0009056;GO:0008152	cellular process;catabolic process;metabolic process	GO:0009987;GO:0009056;GO:0008152
Seita.3G033500	si023470m	0	0	0	NA	NA	NA	NA	'1.2.4.4'	'PS.photorespiration.glycine cleavage.H protein'	'weakly similar to ( 189) AT2G35120 | Symbols: | glycine cleavage system H protein, mitochondrial, putative | chr2:14805913-14807274 REVERSEweakly similar to ( 177) GCSH_FLAPR Glycine cleavage system H protein, mitochondrial precursor - Flaveria pringleiweakly similar to ( 200) loc_os06g45670 12006.m09095 protein glycine cleavage system H protein 1, mitochondrial precursor, putative, expressed PR…	PACid:19701233	; glycine cleavage system H protein, putative, expressed	AT2G35120.1	LOC_Os02g07410.1		Single hybrid motif superfamily protein	cellular process;catabolic process;metabolic process	GO:0009987;GO:0009056;GO:0008152	cellular process;catabolic process;metabolic process	GO:0009987;GO:0009056;GO:0008152	cellular process;catabolic process;metabolic process	GO:0009987;GO:0009056;GO:0008152
	si023499m	0	0	0	NA	NA	NA	NA	'1.2.4.4'	'PS.photorespiration.glycine cleavage.H protein'	'weakly similar to ( 194) AT2G35120 | Symbols: | glycine cleavage system H protein, mitochondrial, putative | chr2:14805913-14807274 REVERSEweakly similar to ( 182) GCSH_FLAPR Glycine cleavage system H protein, mitochondrial precursor - Flaveria pringleimoderately similar to ( 204) loc_os06g45670 12006.m09095 protein glycine cleavage system H protein 1, mitochondrial precursor, putative, expresse…	PACid:19701235	; glycine cleavage system H protein, putative, expressed	AT2G35120.1	LOC_Os02g07410.1		Single hybrid motif superfamily protein	cellular process;catabolic process;metabolic process	GO:0009987;GO:0009056;GO:0008152	cellular process;catabolic process;metabolic process	GO:0009987;GO:0009056;GO:0008152	cellular process;catabolic process;metabolic process	GO:0009987;GO:0009056;GO:0008152
	si011300m	1.09036	0.476558	1.60186	3.36131	1.74902	0.470436	0.712478	'1.2.4.4'	'PS.photorespiration.glycine cleavage.H protein'	'weakly similar to ( 135) AT1G32470 | Symbols: | glycine cleavage system H protein, mitochondrial, putative | chr1:11739479-11740246 REVERSEweakly similar to ( 156) GCSH_ORYSA Glycine cleavage system H protein, mitochondrial precursor - Oryza sativa (Rice)weakly similar to ( 156) loc_os10g37180 12010.m06515 protein glycine cleavage system H protein, mitochondrial precursor, putative, expressed PR…	PACid:19697007	; glycine cleavage system H protein, putative, expressed	AT1G32470.1	LOC_Os10g37180.1		Single hybrid motif superfamily protein	cellular process;catabolic process;metabolic process	GO:0009987;GO:0009056;GO:0008152	cellular process;catabolic process;metabolic process	GO:0009987;GO:0009056;GO:0008152	cellular process;catabolic process;metabolic process	GO:0009987;GO:0009056;GO:0008152
	si011294m	8.28389	9.54736	7.23101	0.757383	-0.400904	0.411477	0.649972	'1.2.4.4'	'PS.photorespiration.glycine cleavage.H protein'	'weakly similar to ( 176) AT1G32470 | Symbols: | glycine cleavage system H protein, mitochondrial, putative | chr1:11739479-11740246 REVERSEmoderately similar to ( 206) GCSH_ORYSA Glycine cleavage system H protein, mitochondrial precursor - Oryza sativa (Rice)moderately similar to ( 206) loc_os10g37180 12010.m06515 protein glycine cleavage system H protein, mitochondrial precursor, putative, expr…	PACid:19697006	; glycine cleavage system H protein, putative, expressed	AT1G32470.1	LOC_Os10g37180.1		Single hybrid motif superfamily protein	cellular process;catabolic process;metabolic process	GO:0009987;GO:0009056;GO:0008152	cellular process;catabolic process;metabolic process	GO:0009987;GO:0009056;GO:0008152	cellular process;catabolic process;metabolic process	GO:0009987;GO:0009056;GO:0008152
	si023468m	11.527	13.743	9.68036	0.704385	-0.505564	0.242292	0.445182	'1.2.4.4'	'PS.photorespiration.glycine cleavage.H protein'	'weakly similar to ( 189) AT2G35120 | Symbols: | glycine cleavage system H protein, mitochondrial, putative | chr2:14805913-14807274 REVERSEweakly similar to ( 177) GCSH_FLAPR Glycine cleavage system H protein, mitochondrial precursor - Flaveria pringleiweakly similar to ( 200) loc_os06g45670 12006.m09095 protein glycine cleavage system H protein 1, mitochondrial precursor, putative, expressed PR…	PACid:19701234	; glycine cleavage system H protein, putative, expressed	AT2G35120.1	LOC_Os02g07410.1		Single hybrid motif superfamily protein	cellular process;catabolic process;metabolic process	GO:0009987;GO:0009056;GO:0008152	cellular process;catabolic process;metabolic process	GO:0009987;GO:0009056;GO:0008152	cellular process;catabolic process;metabolic process	GO:0009987;GO:0009056;GO:0008152
Seita.1G072700	si018557m	42.4334	45.7805	39.6441	0.865961	-0.207626	0.341993	0.573067	'1.2.4.4'	'PS.photorespiration.glycine cleavage.H protein'	'moderately similar to ( 224) AT2G35120 | Symbols: | glycine cleavage system H protein, mitochondrial, putative | chr2:14805913-14807274 REVERSEweakly similar to ( 189) GCSH_FLAPR Glycine cleavage system H protein, mitochondrial precursor - Flaveria pringleimoderately similar to ( 257) loc_os02g07410 12002.m33576 protein glycine cleavage system H protein, mitochondrial precursor, putative, expres…	PACid:19686327	; glycine cleavage system H protein, putative, expressed	AT2G35120.1	LOC_Os02g07410.1	GRMZM2G010321_T01	Single hybrid motif superfamily protein	cellular process;catabolic process;metabolic process	GO:0009987;GO:0009056;GO:0008152	cellular process;catabolic process;metabolic process	GO:0009987;GO:0009056;GO:0008152	cellular process;catabolic process;metabolic process	GO:0009987;GO:0009056;GO:0008152
Seita.6G118700	si015440m	82.5911	73.9227	89.8149	1.21498	0.280938	0.304376	0.526622	'1.2.4.4'	'PS.photorespiration.glycine cleavage.H protein'	'weakly similar to ( 152) AT2G35120 | Symbols: | glycine cleavage system H protein, mitochondrial, putative | chr2:14805913-14807274 REVERSEweakly similar to ( 130) GCSH_PEA Glycine cleavage system H protein, mitochondrial precursor - Pisum sativum (Garden pea)weakly similar to ( 158) loc_os06g45670 12006.m09095 protein glycine cleavage system H protein 1, mitochondrial precursor, putative, expre…	PACid:19691358	; glycine cleavage system H protein, putative, expressed	AT2G35120.1	LOC_Os06g45670.1		Single hybrid motif superfamily protein	cellular process;catabolic process;metabolic process	GO:0009987;GO:0009056;GO:0008152	cellular process;catabolic process;metabolic process	GO:0009987;GO:0009056;GO:0008152	cellular process;catabolic process;metabolic process	GO:0009987;GO:0009056;GO:0008152
	si035237m	0	0	0	NA	NA	NA	NA	'1.2.5'	'PS.photorespiration.serine hydroxymethyltransferase'	'highly similar to ( 862) AT4G37930 | Symbols: SHM1, STM, SHMT1 | SHM1 (SERINE TRANSHYDROXYMETHYLTRANSFERASE 1); glycine hydroxymethyltransferase/ poly(U) binding | chr4:17831891-17834742 REVERSEhighly similar to ( 877) GLYM_SOLTU Serine hydroxymethyltransferase, mitochondrial precursor (EC 2.1.2.1) (Serine methylase) (Glycine hydroxymethyltransferase) (SHMT) - Solanum tuberosum (Potato)highly si…	PACid:19685318	SHM1,SHMT1,STM; serine hydroxymethyltransferase, mitochondrial precursor, putative, expressed	AT4G37930.1	LOC_Os03g52840.1		serine transhydroxymethyltransferase 1	cellular process;catabolic process;metabolic process;response to stress;response to abiotic stimulus;biological_process;cell death;biosynthetic process	GO:0009987;GO:0009056;GO:0008152;GO:0006950;GO:0009628;GO:0008150;GO:0008219;GO:0009058	cellular process;catabolic process;metabolic process;response to stress;response to abiotic stimulus;biological_process;cell death;biosynthetic process	GO:0009987;GO:0009056;GO:0008152;GO:0006950;GO:0009628;GO:0008150;GO:0008219;GO:0009058	cellular process;catabolic process;metabolic process;response to stress;response to abiotic stimulus;biological_process;cell death;biosynthetic process	GO:0009987;GO:0009056;GO:0008152;GO:0006950;GO:0009628;GO:0008150;GO:0008219;GO:0009058
	si035238m	0	0	0	NA	NA	NA	NA	'1.2.5'	'PS.photorespiration.serine hydroxymethyltransferase'	'highly similar to ( 862) AT4G37930 | Symbols: SHM1, STM, SHMT1 | SHM1 (SERINE TRANSHYDROXYMETHYLTRANSFERASE 1); glycine hydroxymethyltransferase/ poly(U) binding | chr4:17831891-17834742 REVERSEhighly similar to ( 877) GLYM_SOLTU Serine hydroxymethyltransferase, mitochondrial precursor (EC 2.1.2.1) (Serine methylase) (Glycine hydroxymethyltransferase) (SHMT) - Solanum tuberosum (Potato)highly si…	PACid:19685313	SHM1,SHMT1,STM; serine hydroxymethyltransferase, mitochondrial precursor, putative, expressed	AT4G37930.1	LOC_Os03g52840.1		serine transhydroxymethyltransferase 1	cellular process;catabolic process;metabolic process;response to stress;response to abiotic stimulus;biological_process;cell death;biosynthetic process	GO:0009987;GO:0009056;GO:0008152;GO:0006950;GO:0009628;GO:0008150;GO:0008219;GO:0009058	cellular process;catabolic process;metabolic process;response to stress;response to abiotic stimulus;biological_process;cell death;biosynthetic process	GO:0009987;GO:0009056;GO:0008152;GO:0006950;GO:0009628;GO:0008150;GO:0008219;GO:0009058	cellular process;catabolic process;metabolic process;response to stress;response to abiotic stimulus;biological_process;cell death;biosynthetic process	GO:0009987;GO:0009056;GO:0008152;GO:0006950;GO:0009628;GO:0008150;GO:0008219;GO:0009058
Seita.9G099700	si035240m	0	0	0	NA	NA	NA	NA	'1.2.5'	'PS.photorespiration.serine hydroxymethyltransferase'	'highly similar to ( 862) AT4G37930 | Symbols: SHM1, STM, SHMT1 | SHM1 (SERINE TRANSHYDROXYMETHYLTRANSFERASE 1); glycine hydroxymethyltransferase/ poly(U) binding | chr4:17831891-17834742 REVERSEhighly similar to ( 877) GLYM_SOLTU Serine hydroxymethyltransferase, mitochondrial precursor (EC 2.1.2.1) (Serine methylase) (Glycine hydroxymethyltransferase) (SHMT) - Solanum tuberosum (Potato)highly si…	PACid:19685312	SHM1,SHMT1,STM; serine hydroxymethyltransferase, mitochondrial precursor, putative, expressed	AT4G37930.1	LOC_Os03g52840.1	GRMZM2G135283_T03	serine transhydroxymethyltransferase 1	cellular process;catabolic process;metabolic process;response to stress;response to abiotic stimulus;biological_process;cell death;biosynthetic process	GO:0009987;GO:0009056;GO:0008152;GO:0006950;GO:0009628;GO:0008150;GO:0008219;GO:0009058	cellular process;catabolic process;metabolic process;response to stress;response to abiotic stimulus;biological_process;cell death;biosynthetic process	GO:0009987;GO:0009056;GO:0008152;GO:0006950;GO:0009628;GO:0008150;GO:0008219;GO:0009058	cellular process;catabolic process;metabolic process;response to stress;response to abiotic stimulus;biological_process;cell death;biosynthetic process	GO:0009987;GO:0009056;GO:0008152;GO:0006950;GO:0009628;GO:0008150;GO:0008219;GO:0009058
	si035242m	0	0	0	NA	NA	NA	NA	'1.2.5'	'PS.photorespiration.serine hydroxymethyltransferase'	'highly similar to ( 862) AT4G37930 | Symbols: SHM1, STM, SHMT1 | SHM1 (SERINE TRANSHYDROXYMETHYLTRANSFERASE 1); glycine hydroxymethyltransferase/ poly(U) binding | chr4:17831891-17834742 REVERSEhighly similar to ( 877) GLYM_SOLTU Serine hydroxymethyltransferase, mitochondrial precursor (EC 2.1.2.1) (Serine methylase) (Glycine hydroxymethyltransferase) (SHMT) - Solanum tuberosum (Potato)highly si…	PACid:19685316	SHM1,SHMT1,STM; serine hydroxymethyltransferase, mitochondrial precursor, putative, expressed	AT4G37930.1	LOC_Os03g52840.1		serine transhydroxymethyltransferase 1	cellular process;catabolic process;metabolic process;response to stress;response to abiotic stimulus;biological_process;cell death;biosynthetic process	GO:0009987;GO:0009056;GO:0008152;GO:0006950;GO:0009628;GO:0008150;GO:0008219;GO:0009058	cellular process;catabolic process;metabolic process;response to stress;response to abiotic stimulus;biological_process;cell death;biosynthetic process	GO:0009987;GO:0009056;GO:0008152;GO:0006950;GO:0009628;GO:0008150;GO:0008219;GO:0009058	cellular process;catabolic process;metabolic process;response to stress;response to abiotic stimulus;biological_process;cell death;biosynthetic process	GO:0009987;GO:0009056;GO:0008152;GO:0006950;GO:0009628;GO:0008150;GO:0008219;GO:0009058
	si035244m	0	0	0	NA	NA	NA	NA	'1.2.5'	'PS.photorespiration.serine hydroxymethyltransferase'	'highly similar to ( 862) AT4G37930 | Symbols: SHM1, STM, SHMT1 | SHM1 (SERINE TRANSHYDROXYMETHYLTRANSFERASE 1); glycine hydroxymethyltransferase/ poly(U) binding | chr4:17831891-17834742 REVERSEhighly similar to ( 877) GLYM_SOLTU Serine hydroxymethyltransferase, mitochondrial precursor (EC 2.1.2.1) (Serine methylase) (Glycine hydroxymethyltransferase) (SHMT) - Solanum tuberosum (Potato)highly si…	PACid:19685315	SHM1,SHMT1,STM; serine hydroxymethyltransferase, mitochondrial precursor, putative, expressed	AT4G37930.1	LOC_Os03g52840.1		serine transhydroxymethyltransferase 1	cellular process;catabolic process;metabolic process;response to stress;response to abiotic stimulus;biological_process;cell death;biosynthetic process	GO:0009987;GO:0009056;GO:0008152;GO:0006950;GO:0009628;GO:0008150;GO:0008219;GO:0009058	cellular process;catabolic process;metabolic process;response to stress;response to abiotic stimulus;biological_process;cell death;biosynthetic process	GO:0009987;GO:0009056;GO:0008152;GO:0006950;GO:0009628;GO:0008150;GO:0008219;GO:0009058	cellular process;catabolic process;metabolic process;response to stress;response to abiotic stimulus;biological_process;cell death;biosynthetic process	GO:0009987;GO:0009056;GO:0008152;GO:0006950;GO:0009628;GO:0008150;GO:0008219;GO:0009058
	si035245m	0	0	0	NA	NA	NA	NA	'1.2.5'	'PS.photorespiration.serine hydroxymethyltransferase'	'highly similar to ( 862) AT4G37930 | Symbols: SHM1, STM, SHMT1 | SHM1 (SERINE TRANSHYDROXYMETHYLTRANSFERASE 1); glycine hydroxymethyltransferase/ poly(U) binding | chr4:17831891-17834742 REVERSEhighly similar to ( 877) GLYM_SOLTU Serine hydroxymethyltransferase, mitochondrial precursor (EC 2.1.2.1) (Serine methylase) (Glycine hydroxymethyltransferase) (SHMT) - Solanum tuberosum (Potato)highly si…	PACid:19685317	SHM1,SHMT1,STM; serine hydroxymethyltransferase, mitochondrial precursor, putative, expressed	AT4G37930.1	LOC_Os03g52840.1		serine transhydroxymethyltransferase 1	cellular process;catabolic process;metabolic process;response to stress;response to abiotic stimulus;biological_process;cell death;biosynthetic process	GO:0009987;GO:0009056;GO:0008152;GO:0006950;GO:0009628;GO:0008150;GO:0008219;GO:0009058	cellular process;catabolic process;metabolic process;response to stress;response to abiotic stimulus;biological_process;cell death;biosynthetic process	GO:0009987;GO:0009056;GO:0008152;GO:0006950;GO:0009628;GO:0008150;GO:0008219;GO:0009058	cellular process;catabolic process;metabolic process;response to stress;response to abiotic stimulus;biological_process;cell death;biosynthetic process	GO:0009987;GO:0009056;GO:0008152;GO:0006950;GO:0009628;GO:0008150;GO:0008219;GO:0009058
	si035247m	0	0	0	NA	NA	NA	NA	'1.2.5'	'PS.photorespiration.serine hydroxymethyltransferase'	'highly similar to ( 862) AT4G37930 | Symbols: SHM1, STM, SHMT1 | SHM1 (SERINE TRANSHYDROXYMETHYLTRANSFERASE 1); glycine hydroxymethyltransferase/ poly(U) binding | chr4:17831891-17834742 REVERSEhighly similar to ( 877) GLYM_SOLTU Serine hydroxymethyltransferase, mitochondrial precursor (EC 2.1.2.1) (Serine methylase) (Glycine hydroxymethyltransferase) (SHMT) - Solanum tuberosum (Potato)highly si…	PACid:19685314	SHM1,SHMT1,STM; serine hydroxymethyltransferase, mitochondrial precursor, putative, expressed	AT4G37930.1	LOC_Os03g52840.1		serine transhydroxymethyltransferase 1	cellular process;catabolic process;metabolic process;response to stress;response to abiotic stimulus;biological_process;cell death;biosynthetic process	GO:0009987;GO:0009056;GO:0008152;GO:0006950;GO:0009628;GO:0008150;GO:0008219;GO:0009058	cellular process;catabolic process;metabolic process;response to stress;response to abiotic stimulus;biological_process;cell death;biosynthetic process	GO:0009987;GO:0009056;GO:0008152;GO:0006950;GO:0009628;GO:0008150;GO:0008219;GO:0009058	cellular process;catabolic process;metabolic process;response to stress;response to abiotic stimulus;biological_process;cell death;biosynthetic process	GO:0009987;GO:0009056;GO:0008152;GO:0006950;GO:0009628;GO:0008150;GO:0008219;GO:0009058
Seita.3G305500	si021684m	518.902	366.86	645.604	1.75981	0.815419	0.000130113	0.000718945	'1.2.5'	'PS.photorespiration.serine hydroxymethyltransferase'	'highly similar to ( 797) AT4G13930 | Symbols: SHM4 | SHM4 (serine hydroxymethyltransferase 4); catalytic/ glycine hydroxymethyltransferase/ pyridoxal phosphate binding | chr4:8048013-8050021 REVERSEhighly similar to ( 550) GLYM_PEA Serine hydroxymethyltransferase, mitochondrial precursor (EC 2.1.2.1) (Serine methylase) (Glycine hydroxymethyltransferase) (SHMT) - Pisum sativum (Garden pea)highly …	PACid:19698026	SHM4; serine hydroxymethyltransferase, mitochondrial precursor, putative, expressed	AT4G13930.1	LOC_Os12g22030.1	GRMZM2G039238_T01	serine hydroxymethyltransferase 4	metabolic process;cellular process;biological_process	GO:0008152;GO:0009987;GO:0008150	metabolic process;cellular process;biological_process	GO:0008152;GO:0009987;GO:0008150	metabolic process;cellular process;biological_process	GO:0008152;GO:0009987;GO:0008150
Seita.9G249400	si039683m	0	0	0	NA	NA	NA	NA	'1.2.6'	'PS.photorespiration.hydroxypyruvate reductase'	'moderately similar to ( 230) AT1G79870 | Symbols: | oxidoreductase family protein | chr1:30044794-30045851 FORWARDmoderately similar to ( 290) loc_os01g12830 12001.m43412 protein glyoxylate reductase, putative, expressed LdhA 2-Hacid_dh SerA PRK08410 no original description'	PACid:19681090	; erythronate-4-phosphate dehydrogenase domain containing protein, expressed	AT1G79870.1	LOC_Os01g12830.1	GRMZM2G159587_T01	D-isomer specific 2-hydroxyacid dehydrogenase family protein	metabolic process	GO:0008152	metabolic process	GO:0008152	metabolic process	GO:0008152
	si009857m	31.06	15.2441	44.24	2.90212	1.53711	1.5e-05	0.000102659	'1.2.6'	'PS.photorespiration.hydroxypyruvate reductase'	'moderately similar to ( 258) AT1G12550 | Symbols: | oxidoreductase family protein | chr1:4274649-4275831 FORWARDvery weakly similar to (83.2) FDH1_ORYSA Formate dehydrogenase 1, mitochondrial precursor (EC 1.2.1.2) (NAD-dependent formate dehydrogenase 1) (FDH 1) - Oryza sativa (Rice)moderately similar to ( 343) loc_os04g01674 12004.m05484 protein glyoxylate reductase, putative, expressed LdhA 2-…	PACid:19694075	; erythronate-4-phosphate dehydrogenase domain containing protein, expressed	AT1G12550.1	LOC_Os04g01674.1	GRMZM2G040090_T01	D-isomer specific 2-hydroxyacid dehydrogenase family protein	metabolic process	GO:0008152	metabolic process	GO:0008152	metabolic process	GO:0008152
Seita.5G009300	si002265m	57.8302	65.7114	51.2625	0.780116	-0.35824	0.164928	0.332205	'1.2.6'	'PS.photorespiration.hydroxypyruvate reductase'	'moderately similar to ( 236) AT1G79870 | Symbols: | oxidoreductase family protein | chr1:30044794-30045851 FORWARDvery weakly similar to (86.7) DHGY_CUCSA Glycerate dehydrogenase (EC 1.1.1.29) (NADH-dependent hydroxypyruvate reductase) (HPR) (GDH) - Cucumis sativus (Cucumber)moderately similar to ( 271) loc_os01g12830 12001.m43412 protein glyoxylate reductase, putative, expressed 2-Hacid_dh LdhA…	PACid:19676953	; erythronate-4-phosphate dehydrogenase domain containing protein, expressed	AT1G79870.1	LOC_Os01g12830.1		D-isomer specific 2-hydroxyacid dehydrogenase family protein	metabolic process	GO:0008152	metabolic process	GO:0008152	metabolic process	GO:0008152
Seita.7G008100	si010654m	87.984	91.107	85.3815	0.937156	-0.0936384	0.767715	0.954017	'1.2.6'	'PS.photorespiration.hydroxypyruvate reductase'	'moderately similar to ( 284) AT2G45630 | Symbols: | oxidoreductase family protein | chr2:18796000-18797089 FORWARDvery weakly similar to (88.2) DHGY_CUCSA Glycerate dehydrogenase (EC 1.1.1.29) (NADH-dependent hydroxypyruvate reductase) (HPR) (GDH) - Cucumis sativus (Cucumber)moderately similar to ( 359) loc_os04g01650 12004.m05482 protein glyoxylate reductase, putative LdhA 2-Hacid_dh SerA 2-Hac…	PACid:19696237	; erythronate-4-phosphate dehydrogenase domain containing protein, expressed	AT2G45630.2	LOC_Os04g01650.1	GRMZM2G072388_T01	D-isomer specific 2-hydroxyacid dehydrogenase family protein	metabolic process	GO:0008152	metabolic process	GO:0008152	metabolic process	GO:0008152
Seita.7G005600	si010554m	177.176	144.183	204.67	1.41952	0.505403	0.0277939	0.0782067	'1.2.6'	'PS.photorespiration.hydroxypyruvate reductase'	'moderately similar to ( 264) AT2G45630 | Symbols: | oxidoreductase family protein | chr2:18796000-18797089 FORWARDmoderately similar to ( 327) loc_os04g01650 12004.m05482 protein glyoxylate reductase, putative LdhA 2-Hacid_dh SerA 2-Hacid_dh_C PRK08410 PRK06487 PRK07574 PRK06932 PRK06436 PRK11790 PRK12480 PRK00257 PRK08605 no original description'	PACid:19696465	; erythronate-4-phosphate dehydrogenase domain containing protein, expressed	AT2G45630.2	LOC_Os04g01650.1	GRMZM2G072388_T01	D-isomer specific 2-hydroxyacid dehydrogenase family protein	metabolic process	GO:0008152	metabolic process	GO:0008152	metabolic process	GO:0008152
	si002296m	147.647	148.638	146.822	0.987782	-0.017736	0.985608	1	'1.2.6'	'PS.photorespiration.hydroxypyruvate reductase'	'moderately similar to ( 361) AT1G79870 | Symbols: | oxidoreductase family protein | chr1:30044794-30045851 FORWARDvery weakly similar to (95.1) DHGY_CUCSA Glycerate dehydrogenase (EC 1.1.1.29) (NADH-dependent hydroxypyruvate reductase) (HPR) (GDH) - Cucumis sativus (Cucumber)moderately similar to ( 423) loc_os01g12830 12001.m43412 protein glyoxylate reductase, putative, expressed LdhA 2-Hacid_dh…	PACid:19676954	; erythronate-4-phosphate dehydrogenase domain containing protein, expressed	AT1G79870.1	LOC_Os01g12830.1		D-isomer specific 2-hydroxyacid dehydrogenase family protein	metabolic process	GO:0008152	metabolic process	GO:0008152	metabolic process	GO:0008152
Seita.1G001300	si017480m	5242.66	7003.27	3775.49	0.539103	-0.891368	3.77e-06	2.91e-05	'1.2.6'	'PS.photorespiration.hydroxypyruvate reductase'	'highly similar to ( 649) AT1G68010 | Symbols: HPR | HPR; glycerate dehydrogenase/ poly(U) binding | chr1:25493418-25495720 FORWARDhighly similar to ( 642) DHGY_CUCSA Glycerate dehydrogenase (EC 1.1.1.29) (NADH-dependent hydroxypyruvate reductase) (HPR) (GDH) - Cucumis sativus (Cucumber)highly similar to ( 720) loc_os02g01150 12002.m33493 protein hydroxypyruvate reductase, putative, expressed 2-H…	PACid:19686740	ATHPR1,HPR; erythronate-4-phosphate dehydrogenase domain containing protein, expressed	AT1G68010.1	LOC_Os02g01150.2	GRMZM2G074282_T02	hydroxypyruvate reductase	biosynthetic process;cellular process;metabolic process	GO:0009058;GO:0009987;GO:0008152	biosynthetic process;cellular process;metabolic process	GO:0009058;GO:0009987;GO:0008152	biosynthetic process;cellular process;metabolic process	GO:0009058;GO:0009987;GO:0008152
	si006697m	0	0	0	NA	NA	NA	NA	'1.2.7'	'PS.photorespiration.glycerate kinase'	'highly similar to ( 540) AT1G80380 | Symbols: | phosphoribulokinase/uridine kinase-related | chr1:30217895-30219784 FORWARDhighly similar to ( 651) loc_os01g48990 12001.m150688 protein protein Kinase C630.09c, putative, expressed COG4240 no original description'	PACid:19704666	; uncharacterized kinase mug58, putative, expressed	AT1G80380.2	LOC_Os01g48990.2		P-loop containing nucleoside triphosphate hydrolases superfamily protein	metabolic process;cellular process;biosynthetic process	GO:0008152;GO:0009987;GO:0009058	metabolic process;cellular process;biosynthetic process	GO:0008152;GO:0009987;GO:0009058	metabolic process;cellular process;biosynthetic process	GO:0008152;GO:0009987;GO:0009058
Seita.4G270800	si006524m	1.8649	1.36916	2.27801	1.6638	0.734483	0.667937	0.893944	'1.2.7'	'PS.photorespiration.glycerate kinase'	'highly similar to ( 541) AT1G80380 | Symbols: | phosphoribulokinase/uridine kinase-related | chr1:30217895-30219784 FORWARDhighly similar to ( 654) loc_os01g48990 12001.m150688 protein protein Kinase C630.09c, putative, expressed COG4240 no original description'	PACid:19704665	; uncharacterized kinase mug58, putative, expressed	AT1G80380.2	LOC_Os01g48990.1	GRMZM2G054663_T01	P-loop containing nucleoside triphosphate hydrolases superfamily protein	metabolic process;cellular process;biosynthetic process	GO:0008152;GO:0009987;GO:0009058	metabolic process;cellular process;biosynthetic process	GO:0008152;GO:0009987;GO:0009058	metabolic process;cellular process;biosynthetic process	GO:0008152;GO:0009987;GO:0009058
	si007083m	4.12468	3.85458	4.34976	1.12846	0.17436	0.928331	1	'1.2.7'	'PS.photorespiration.glycerate kinase'	'moderately similar to ( 375) AT1G80380 | Symbols: | phosphoribulokinase/uridine kinase-related | chr1:30217895-30219784 FORWARDmoderately similar to ( 456) loc_os01g48990 12001.m150688 protein protein Kinase C630.09c, putative, expressed COG4240 no original description'	PACid:19704667	; uncharacterized kinase mug58, putative, expressed	AT1G80380.2	LOC_Os01g48990.2		P-loop containing nucleoside triphosphate hydrolases superfamily protein	metabolic process;cellular process;biosynthetic process	GO:0008152;GO:0009987;GO:0009058	metabolic process;cellular process;biosynthetic process	GO:0008152;GO:0009987;GO:0009058	metabolic process;cellular process;biosynthetic process	GO:0008152;GO:0009987;GO:0009058
Seita.5G272800	si004098m	38.6619	47.9277	30.9404	0.645564	-0.631368	0.0207506	0.061167	'1.2.7'	'PS.photorespiration.glycerate kinase'	'highly similar to ( 536) AT1G80380 | Symbols: | phosphoribulokinase/uridine kinase-related | chr1:30217895-30219784 FORWARDhighly similar to ( 646) loc_os01g48990 12001.m150688 protein protein Kinase C630.09c, putative, expressed COG4240 no original description'	PACid:19673754	; uncharacterized kinase mug58, putative, expressed	AT1G80380.2	LOC_Os01g48990.1	GRMZM2G054663_T01	P-loop containing nucleoside triphosphate hydrolases superfamily protein	metabolic process;cellular process;biosynthetic process	GO:0008152;GO:0009987;GO:0009058	metabolic process;cellular process;biosynthetic process	GO:0008152;GO:0009987;GO:0009058	metabolic process;cellular process;biosynthetic process	GO:0008152;GO:0009987;GO:0009058
Seita.9G577800	si036404m	0.0577343	0	0.105846	Inf	Inf	1	1	'1.2'	'PS.photorespiration'	'moderately similar to ( 368) AT5G47435 | Symbols: | formyltetrahydrofolate deformylase, putative | chr5:19241779-19243424 FORWARDmoderately similar to ( 469) loc_os03g01222 12003.m35587 protein formyltetrahydrofolate deformylase, putative, expressed PurU purU PRK13011 purU purN PurN Formyl_trans_N no original description'	PACid:19680087	; formyl transferase, putative, expressed	AT5G47435.1	LOC_Os03g01222.2		formyltetrahydrofolate deformylase, putative	metabolic process;cellular process;nucleobase, nucleoside, nucleotide and nucleic acid metabolic process;biosynthetic process	GO:0008152;GO:0009987;GO:0006139;GO:0009058	metabolic process;cellular process;nucleobase, nucleoside, nucleotide and nucleic acid metabolic process;biosynthetic process	GO:0008152;GO:0009987;GO:0006139;GO:0009058	metabolic process;cellular process;nucleobase, nucleoside, nucleotide and nucleic acid metabolic process;biosynthetic process	GO:0008152;GO:0009987;GO:0006139;GO:0009058
	si036736m	0	0	0	NA	NA	NA	NA	'1.2'	'PS.photorespiration'	'moderately similar to ( 413) AT5G47435 | Symbols: | formyltetrahydrofolate deformylase, putative | chr5:19241779-19243424 FORWARDhighly similar to ( 546) loc_os03g01222 12003.m35587 protein formyltetrahydrofolate deformylase, putative, expressed PurU purU PRK13011 purU purN PurN Formyl_trans_N no original description'	PACid:19680088	; formyl transferase, putative, expressed	AT4G17360.1	LOC_Os03g01222.1		Formyl transferase	metabolic process;cellular process;nucleobase, nucleoside, nucleotide and nucleic acid metabolic process;biosynthetic process	GO:0008152;GO:0009987;GO:0006139;GO:0009058	metabolic process;cellular process;nucleobase, nucleoside, nucleotide and nucleic acid metabolic process;biosynthetic process	GO:0008152;GO:0009987;GO:0006139;GO:0009058	metabolic process;cellular process;nucleobase, nucleoside, nucleotide and nucleic acid metabolic process;biosynthetic process	GO:0008152;GO:0009987;GO:0006139;GO:0009058
	si019996m	75.8971	61.6811	87.7437	1.42254	0.508466	0.0505045	0.128634	'1.2'	'PS.photorespiration'	'moderately similar to ( 394) AT5G47435 | Symbols: | formyltetrahydrofolate deformylase, putative | chr5:19241779-19243424 FORWARDmoderately similar to ( 491) loc_os03g01222 12003.m35587 protein formyltetrahydrofolate deformylase, putative, expressed PurU purU PRK13011 purU purN PurN Formyl_trans_N no original description'	PACid:19689396	; formyl transferase, putative, expressed	AT4G17360.1	LOC_Os03g01222.1	GRMZM2G168281_T01	Formyl transferase	metabolic process;cellular process;nucleobase, nucleoside, nucleotide and nucleic acid metabolic process;biosynthetic process	GO:0008152;GO:0009987;GO:0006139;GO:0009058	metabolic process;cellular process;nucleobase, nucleoside, nucleotide and nucleic acid metabolic process;biosynthetic process	GO:0008152;GO:0009987;GO:0006139;GO:0009058	metabolic process;cellular process;nucleobase, nucleoside, nucleotide and nucleic acid metabolic process;biosynthetic process	GO:0008152;GO:0009987;GO:0006139;GO:0009058
Seita.J020800	si020845m	1.01126e+06	1.23046e+06	828596	0.673404	-0.570456	0.00387676	0.0145539	'1.3.1'	'PS.calvin cycle.rubisco large subunit'	'highly similar to ( 769) ATCG00490 | Symbols: RBCL | large subunit of RUBISCO. Protein is tyrosine-phosphorylated and its phosphorylation state is modulated in response to ABA in Arabidopsis thaliana seeds. | chrC:54958-56397 FORWARDhighly similar to ( 800) RBL_MAIZE Ribulose bisphosphate carboxylase large chain precursor (EC 4.1.1.39) (RuBisCO large subunit) - Zea mays (Maize)highly similar to …	PACid:19697712	; ribulose bisphosphate carboxylase large chain precursor, putative, expressed	ATCG00490.1	LOC_Os10g21268.1	GRMZM2G385635_T01,GRMZM2G448344_T01,GRMZM2G360821_T01,GRMZM5G815453_T01	ribulose-bisphosphate carboxylases	response to endogenous stimulus;protein modification process;biological_process;metabolic process	GO:0009719;GO:0006464;GO:0008150;GO:0008152	response to endogenous stimulus;protein modification process;biological_process;metabolic process	GO:0009719;GO:0006464;GO:0008150;GO:0008152	response to endogenous stimulus;protein modification process;biological_process;metabolic process	GO:0009719;GO:0006464;GO:0008150;GO:0008152
Seita.9G067800	si038812m	374.62	311.572	427.16	1.37098	0.45521	0.0790637	0.185672	'1.3.10'	'PS.calvin cycle.Rib5P Isomerase'	'moderately similar to ( 244) AT5G44520 | Symbols: | ribose 5-phosphate isomerase-related | chr5:17934610-17936441 REVERSEmoderately similar to ( 375) loc_os03g56869 12003.m10603 protein ribose-5-phosphate isomerase, putative, expressed RPI_A RpiA no original description'	PACid:19685367	; ribose-5-phosphate isomerase A, putative, expressed	AT5G44520.1	LOC_Os03g56869.1	GRMZM5G874903_T01	NagB/RpiA/CoA transferase-like superfamily protein	generation of precursor metabolites and energy;carbohydrate metabolic process;catabolic process;cellular process;nucleobase, nucleoside, nucleotide and nucleic acid metabolic process;biosynthetic process;photosynthesis	GO:0006091;GO:0005975;GO:0009056;GO:0009987;GO:0006139;GO:0009058;GO:0015979	generation of precursor metabolites and energy;carbohydrate metabolic process;catabolic process;cellular process;nucleobase, nucleoside, nucleotide and nucleic acid metabolic process;biosynthetic process;photosynthesis	GO:0006091;GO:0005975;GO:0009056;GO:0009987;GO:0006139;GO:0009058;GO:0015979	generation of precursor metabolites and energy;carbohydrate metabolic process;catabolic process;cellular process;nucleobase, nucleoside, nucleotide and nucleic acid metabolic process;biosynthetic process;photosynthesis	GO:0006091;GO:0005975;GO:0009056;GO:0009987;GO:0006139;GO:0009058;GO:0015979
Seita.9G525700	si036994m	8661.21	12326.7	5606.66	0.45484	-1.13657	8.61e-09	1.1e-07	'1.3.11'	'PS.calvin cycle.RPE'	'moderately similar to ( 407) AT5G61410 | Symbols: RPE | RPE; catalytic/ ribulose-phosphate 3-epimerase | chr5:24684085-24685836 REVERSEmoderately similar to ( 444) RPE_ORYSA Ribulose-phosphate 3-epimerase, chloroplast precursor (EC 5.1.3.1) (Pentose-5-phosphate 3-epimerase) (PPE) (RPE) (R5P3E) - Oryza sativa (Rice)moderately similar to ( 444) loc_os03g07300 12003.m101203 protein ribulose-phospha…	PACid:19682331	EMB2728,RPE; ribulose-phosphate 3-epimerase, chloroplast precursor, putative, expressed	AT5G61410.1	LOC_Os03g07300.1	GRMZM2G026807_T01,GRMZM2G178960_T01	D-ribulose-5-phosphate-3-epimerase	metabolic process;response to stress;response to abiotic stimulus;response to biotic stimulus;carbohydrate metabolic process;reproduction;post-embryonic development;embryo development	GO:0008152;GO:0006950;GO:0009628;GO:0009607;GO:0005975;GO:0000003;GO:0009791;GO:0009790	metabolic process;response to stress;response to abiotic stimulus;response to biotic stimulus;carbohydrate metabolic process;reproduction;post-embryonic development;embryo development	GO:0008152;GO:0006950;GO:0009628;GO:0009607;GO:0005975;GO:0000003;GO:0009791;GO:0009790	metabolic process;response to stress;response to abiotic stimulus;response to biotic stimulus;carbohydrate metabolic process;reproduction;post-embryonic development;embryo development	GO:0008152;GO:0006950;GO:0009628;GO:0009607;GO:0005975;GO:0000003;GO:0009791;GO:0009790
	si017712m	11.9827	18.0378	6.93675	0.384567	-1.37869	0.0297602	0.0827467	'1.3.12'	'PS.calvin cycle.PRK'	'highly similar to ( 519) AT1G32060 | Symbols: PRK | PRK (PHOSPHORIBULOKINASE); ATP binding / phosphoribulokinase/ protein binding | chr1:11532668-11534406 FORWARDhighly similar to ( 593) KPPR_WHEAT Phosphoribulokinase, chloroplast precursor (EC 2.7.1.19) (Phosphopentokinase) (PRKase) (PRK) - Triticum aestivum (Wheat)highly similar to ( 609) loc_os02g47020 12002.m09738 protein phosphoribulokinase…	PACid:19687111	PRK; phosphoribulokinase/Uridine kinase family protein, expressed	AT1G32060.1	LOC_Os02g47020.1		phosphoribulokinase	metabolic process;cellular process;response to stress;response to abiotic stimulus;response to biotic stimulus;protein modification process;biosynthetic process	GO:0008152;GO:0009987;GO:0006950;GO:0009628;GO:0009607;GO:0006464;GO:0009058	metabolic process;cellular process;response to stress;response to abiotic stimulus;response to biotic stimulus;protein modification process;biosynthetic process	GO:0008152;GO:0009987;GO:0006950;GO:0009628;GO:0009607;GO:0006464;GO:0009058	metabolic process;cellular process;response to stress;response to abiotic stimulus;response to biotic stimulus;protein modification process;biosynthetic process	GO:0008152;GO:0009987;GO:0006950;GO:0009628;GO:0009607;GO:0006464;GO:0009058
Seita.7G221500	si010287m	412.931	493.157	346.076	0.701757	-0.510958	0.0150364	0.0465868	'1.3.12'	'PS.calvin cycle.PRK'	'highly similar to ( 612) AT1G32060 | Symbols: PRK | PRK (PHOSPHORIBULOKINASE); ATP binding / phosphoribulokinase/ protein binding | chr1:11532668-11534406 FORWARDhighly similar to ( 626) KPPR_WHEAT Phosphoribulokinase, chloroplast precursor (EC 2.7.1.19) (Phosphopentokinase) (PRKase) (PRK) - Triticum aestivum (Wheat)highly similar to ( 640) loc_os02g47020 12002.m09738 protein phosphoribulokinase…	PACid:19697454	PRK; phosphoribulokinase/Uridine kinase family protein, expressed	AT1G32060.1	LOC_Os02g47020.1	GRMZM2G463280_T02	phosphoribulokinase	metabolic process;cellular process;response to stress;response to abiotic stimulus;response to biotic stimulus;protein modification process;biosynthetic process	GO:0008152;GO:0009987;GO:0006950;GO:0009628;GO:0009607;GO:0006464;GO:0009058	metabolic process;cellular process;response to stress;response to abiotic stimulus;response to biotic stimulus;protein modification process;biosynthetic process	GO:0008152;GO:0009987;GO:0006950;GO:0009628;GO:0009607;GO:0006464;GO:0009058	metabolic process;cellular process;response to stress;response to abiotic stimulus;response to biotic stimulus;protein modification process;biosynthetic process	GO:0008152;GO:0009987;GO:0006950;GO:0009628;GO:0009607;GO:0006464;GO:0009058
Seita.1G283800	si017390m	4779.44	7494.55	2516.84	0.335822	-1.57423	2.38e-12	5.11e-11	'1.3.12'	'PS.calvin cycle.PRK'	'highly similar to ( 662) AT1G32060 | Symbols: PRK | PRK (PHOSPHORIBULOKINASE); ATP binding / phosphoribulokinase/ protein binding | chr1:11532668-11534406 FORWARDhighly similar to ( 751) KPPR_WHEAT Phosphoribulokinase, chloroplast precursor (EC 2.7.1.19) (Phosphopentokinase) (PRKase) (PRK) - Triticum aestivum (Wheat)highly similar to ( 766) loc_os02g47020 12002.m09738 protein phosphoribulokinase…	PACid:19687110	PRK; phosphoribulokinase/Uridine kinase family protein, expressed	AT1G32060.1	LOC_Os02g47020.1	GRMZM2G162529_T01	phosphoribulokinase	metabolic process;cellular process;response to stress;response to abiotic stimulus;response to biotic stimulus;protein modification process;biosynthetic process	GO:0008152;GO:0009987;GO:0006950;GO:0009628;GO:0009607;GO:0006464;GO:0009058	metabolic process;cellular process;response to stress;response to abiotic stimulus;response to biotic stimulus;protein modification process;biosynthetic process	GO:0008152;GO:0009987;GO:0006950;GO:0009628;GO:0009607;GO:0006464;GO:0009058	metabolic process;cellular process;response to stress;response to abiotic stimulus;response to biotic stimulus;protein modification process;biosynthetic process	GO:0008152;GO:0009987;GO:0006950;GO:0009628;GO:0009607;GO:0006464;GO:0009058
Seita.3G380500	si022612m	0	0	0	NA	NA	NA	NA	'1.3.13'	'PS.calvin cycle.rubisco interacting'	'very weakly similar to (83.6) RUAP_SOYBN RuBisCO-associated protein - Glycine max (Soybean)moderately similar to ( 243) loc_os10g28050 12010.m05688 protein chitinase 2, putative, expressed no original description'	PACid:19699278	; chitinase 2, putative, expressed		LOC_Os10g28050.1	GRMZM2G403475_T01
Seita.8G250400	si026414m	2.73424	0.417574	4.6648	11.1712	3.48171	0.00363284	0.0137288	'1.3.13'	'PS.calvin cycle.rubisco interacting'	'highly similar to ( 521) AT2G39730 | Symbols: RCA | RCA (RUBISCO ACTIVASE); ADP binding / ATP binding / enzyme regulator/ ribulose-1,5-bisphosphate carboxylase/oxygenase activator | chr2:16571174-16573345 REVERSEhighly similar to ( 531) RCA_ORYSA Ribulose bisphosphate carboxylase/oxygenase activase, chloroplast precursor (RuBisCO activase) (RA) - Oryza sativa (Rice)highly similar to ( 531) loc_o…	PACid:19708029	RCA; AAA-type ATPase family protein, putative, expressed	AT2G39730.1	LOC_Os11g47970.1		rubisco activase	multicellular organismal development;response to abiotic stimulus;response to stress;response to biotic stimulus;metabolic process;response to endogenous stimulus	GO:0007275;GO:0009628;GO:0006950;GO:0009607;GO:0008152;GO:0009719	multicellular organismal development;response to abiotic stimulus;response to stress;response to biotic stimulus;metabolic process;response to endogenous stimulus	GO:0007275;GO:0009628;GO:0006950;GO:0009607;GO:0008152;GO:0009719	multicellular organismal development;response to abiotic stimulus;response to stress;response to biotic stimulus;metabolic process;response to endogenous stimulus	GO:0007275;GO:0009628;GO:0006950;GO:0009607;GO:0008152;GO:0009719
Seita.8G251300	si027442m	828.021	16.5471	1504.25	90.9074	6.50633	5.12e-49	2.85e-46	'1.3.13'	'PS.calvin cycle.rubisco interacting'	'highly similar to ( 731) AT2G39730 | Symbols: RCA | RCA (RUBISCO ACTIVASE); ADP binding / ATP binding / enzyme regulator/ ribulose-1,5-bisphosphate carboxylase/oxygenase activator | chr2:16571174-16573345 REVERSEhighly similar to ( 744) RCA_ORYSA Ribulose bisphosphate carboxylase/oxygenase activase, chloroplast precursor (RuBisCO activase) (RA) - Oryza sativa (Rice)highly similar to ( 744) loc_o…	PACid:19707520	RCA; AAA-type ATPase family protein, putative, expressed	AT2G39730.1	LOC_Os11g47970.1	GRMZM2G162282_T01	rubisco activase	multicellular organismal development;response to abiotic stimulus;response to stress;response to biotic stimulus;metabolic process;response to endogenous stimulus	GO:0007275;GO:0009628;GO:0006950;GO:0009607;GO:0008152;GO:0009719	multicellular organismal development;response to abiotic stimulus;response to stress;response to biotic stimulus;metabolic process;response to endogenous stimulus	GO:0007275;GO:0009628;GO:0006950;GO:0009607;GO:0008152;GO:0009719	multicellular organismal development;response to abiotic stimulus;response to stress;response to biotic stimulus;metabolic process;response to endogenous stimulus	GO:0007275;GO:0009628;GO:0006950;GO:0009607;GO:0008152;GO:0009719
Seita.3G023400	si022121m	86.4478	128.343	51.5354	0.401546	-1.31636	1.2e-07	1.24e-06	'1.3.13'	'PS.calvin cycle.rubisco interacting'	'highly similar to ( 624) AT1G73110 | Symbols: | ribulose bisphosphate carboxylase/oxygenase activase, putative / RuBisCO activase, putative | chr1:27494344-27496844 REVERSEmoderately similar to ( 350) RCA_ORYSA Ribulose bisphosphate carboxylase/oxygenase activase, chloroplast precursor (RuBisCO activase) (RA) - Oryza sativa (Rice)highly similar to ( 709) loc_os04g56320 12004.m10522 protein ribul…	PACid:19701715	; AAA-type ATPase family protein, putative, expressed	AT1G73110.1	LOC_Os04g56320.1		P-loop containing nucleoside triphosphate hydrolases superfamily protein	catabolic process;nucleobase, nucleoside, nucleotide and nucleic acid metabolic process	GO:0009056;GO:0006139	catabolic process;nucleobase, nucleoside, nucleotide and nucleic acid metabolic process	GO:0009056;GO:0006139	catabolic process;nucleobase, nucleoside, nucleotide and nucleic acid metabolic process	GO:0009056;GO:0006139
Seita.3G126200	si021853m	195.155	149.668	233.061	1.55719	0.638944	0.00660693	0.0231117	'1.3.13'	'PS.calvin cycle.rubisco interacting'	'highly similar to ( 529) AT4G20130 | Symbols: PTAC14 | PTAC14 (PLASTID TRANSCRIPTIONALLY ACTIVE14) | chr4:10878914-10881697 FORWARDhighly similar to ( 664) loc_os05g50980 12005.m09165 protein SET domain containing protein, expressed no original description'	PACid:19702120	PTAC14; SET domain containing protein, expressed	AT4G20130.1	LOC_Os05g50980.1	GRMZM5G807767_T03	plastid transcriptionally active 14
	si029660m	210.676	176.592	239.079	1.35385	0.437069	0.0548279	0.137547	'1.3.13'	'PS.calvin cycle.rubisco interacting'	'moderately similar to ( 486) AT1G14030 | Symbols: | ribulose-1,5 bisphosphate carboxylase oxygenase large subunit N-methyltransferase, putative | chr1:4805493-4807440 REVERSEmoderately similar to ( 466) RBCMT_TOBAC Ribulose-1,5 bisphosphate carboxylase/oxygenase large subunit N-methyltransferase, chloroplast precursor (EC 2.1.1.127) ([Ribulose-bisphosphate carboxylase]-lysine N-methyltransferase…	PACid:19711586	; ribulose-1,5 bisphosphate carboxylase/oxygenase large subunit N-methyltransferase, chloroplast precursor, putative, expressed	AT1G14030.1	LOC_Os09g24530.1	GRMZM2G418752_T01	Rubisco methyltransferase family protein	metabolic process;cellular process	GO:0008152;GO:0009987	metabolic process;cellular process	GO:0008152;GO:0009987	metabolic process;cellular process	GO:0008152;GO:0009987
Seita.8G251200	si026402m	25980	38108.2	15873.2	0.416531	-1.2635	1.15e-10	1.95e-09	'1.3.13'	'PS.calvin cycle.rubisco interacting'	'highly similar to ( 682) AT2G39730 | Symbols: RCA | RCA (RUBISCO ACTIVASE); ADP binding / ATP binding / enzyme regulator/ ribulose-1,5-bisphosphate carboxylase/oxygenase activator | chr2:16571174-16573345 REVERSEhighly similar to ( 778) RCA_ORYSA Ribulose bisphosphate carboxylase/oxygenase activase, chloroplast precursor (RuBisCO activase) (RA) - Oryza sativa (Rice)highly similar to ( 780) loc_o…	PACid:19708291	RCA; AAA-type ATPase family protein, putative, expressed	AT2G39730.2	LOC_Os11g47970.1	GRMZM2G162200_T02	rubisco activase	multicellular organismal development;response to abiotic stimulus;response to stress;response to biotic stimulus;metabolic process;response to endogenous stimulus	GO:0007275;GO:0009628;GO:0006950;GO:0009607;GO:0008152;GO:0009719	multicellular organismal development;response to abiotic stimulus;response to stress;response to biotic stimulus;metabolic process;response to endogenous stimulus	GO:0007275;GO:0009628;GO:0006950;GO:0009607;GO:0008152;GO:0009719	multicellular organismal development;response to abiotic stimulus;response to stress;response to biotic stimulus;metabolic process;response to endogenous stimulus	GO:0007275;GO:0009628;GO:0006950;GO:0009607;GO:0008152;GO:0009719
Seita.1G086700	si019771m	4.53389	7.56045	2.01175	0.266089	-1.91002	0.0696181	0.167143	'1.3.2'	'PS.calvin cycle.rubisco small subunit'	'weakly similar to ( 167) AT5G38410 | Symbols: | ribulose bisphosphate carboxylase small chain 3B / RuBisCO small subunit 3B (RBCS-3B) (ATS3B) | chr5:15377501-15378306 REVERSEweakly similar to ( 177) RBS7_FLAPR Ribulose bisphosphate carboxylase small chain 7, chloroplast precursor (EC 4.1.1.39) (RuBisCO small subunit 7) - Flaveria pringleimoderately similar to ( 245) loc_os02g05830 12002.m100102 …	PACid:19689937	; ribulose bisphosphate carboxylase small chain, chloroplast precursor, putative, expressed	AT5G38430.1	LOC_Os02g05830.1		Ribulose bisphosphate carboxylase (small chain) family protein	response to abiotic stimulus;response to stress;metabolic process	GO:0009628;GO:0006950;GO:0008152	response to abiotic stimulus;response to stress;metabolic process	GO:0009628;GO:0006950;GO:0008152	response to abiotic stimulus;response to stress;metabolic process	GO:0009628;GO:0006950;GO:0008152
Seita.3G312400	si023462m	26.8568	39.9944	15.9088	0.397775	-1.32997	0.00541484	0.0194152	'1.3.2'	'PS.calvin cycle.rubisco small subunit'	'weakly similar to ( 199) AT1G67090 | Symbols: RBCS1A | RBCS1A (RIBULOSE BISPHOSPHATE CARBOXYLASE SMALL CHAIN 1A); copper ion binding / ribulose-bisphosphate carboxylase | chr1:25048590-25049249 REVERSEmoderately similar to ( 239) RBS_MAIZE Ribulose bisphosphate carboxylase small chain, chloroplast precursor (EC 4.1.1.39) (RuBisCO small subunit) - Zea mays (Maize)moderately similar to ( 229) loc_…	PACid:19702203	RBCS1A; ribulose bisphosphate carboxylase small chain, chloroplast precursor, putative, expressed	AT1G67090.1	LOC_Os12g19381.1	GRMZM2G098520_T01	ribulose bisphosphate carboxylase small chain 1A	response to abiotic stimulus;response to stress;metabolic process	GO:0009628;GO:0006950;GO:0008152	response to abiotic stimulus;response to stress;metabolic process	GO:0009628;GO:0006950;GO:0008152	response to abiotic stimulus;response to stress;metabolic process	GO:0009628;GO:0006950;GO:0008152
Seita.3G312000	si023461m	222.309	378.335	92.2869	0.243929	-2.03547	1.03e-11	2.02e-10	'1.3.2'	'PS.calvin cycle.rubisco small subunit'	'weakly similar to ( 199) AT1G67090 | Symbols: RBCS1A | RBCS1A (RIBULOSE BISPHOSPHATE CARBOXYLASE SMALL CHAIN 1A); copper ion binding / ribulose-bisphosphate carboxylase | chr1:25048590-25049249 REVERSEmoderately similar to ( 239) RBS_MAIZE Ribulose bisphosphate carboxylase small chain, chloroplast precursor (EC 4.1.1.39) (RuBisCO small subunit) - Zea mays (Maize)moderately similar to ( 229) loc_…	PACid:19701512	RBCS1A; ribulose bisphosphate carboxylase small chain, chloroplast precursor, putative, expressed	AT1G67090.1	LOC_Os12g19381.1	GRMZM2G098520_T01	ribulose bisphosphate carboxylase small chain 1A	response to abiotic stimulus;response to stress;metabolic process	GO:0009628;GO:0006950;GO:0008152	response to abiotic stimulus;response to stress;metabolic process	GO:0009628;GO:0006950;GO:0008152	response to abiotic stimulus;response to stress;metabolic process	GO:0009628;GO:0006950;GO:0008152
Seita.3G312200	si023437m	3802.52	4367.93	3331.35	0.762684	-0.390843	0.0553378	0.13865	'1.3.2'	'PS.calvin cycle.rubisco small subunit'	'moderately similar to ( 234) AT1G67090 | Symbols: RBCS1A | RBCS1A (RIBULOSE BISPHOSPHATE CARBOXYLASE SMALL CHAIN 1A); copper ion binding / ribulose-bisphosphate carboxylase | chr1:25048590-25049249 REVERSEmoderately similar to ( 310) RBS2_ORYSA Ribulose bisphosphate carboxylase small chain A, chloroplast precursor (EC 4.1.1.39) (RuBisCO small subunit A) - Oryza sativa (Rice)moderately similar to…	PACid:19698040	RBCS1A; ribulose bisphosphate carboxylase small chain, chloroplast precursor, putative, expressed	AT1G67090.1	LOC_Os12g19381.1	GRMZM2G098520_T01	ribulose bisphosphate carboxylase small chain 1A	response to abiotic stimulus;response to stress;metabolic process	GO:0009628;GO:0006950;GO:0008152	response to abiotic stimulus;response to stress;metabolic process	GO:0009628;GO:0006950;GO:0008152	response to abiotic stimulus;response to stress;metabolic process	GO:0009628;GO:0006950;GO:0008152
Seita.3G269500	si023466m	6458.93	8934.06	4396.33	0.492086	-1.02302	2.82e-07	2.72e-06	'1.3.2'	'PS.calvin cycle.rubisco small subunit'	'moderately similar to ( 226) AT1G67090 | Symbols: RBCS1A | RBCS1A (RIBULOSE BISPHOSPHATE CARBOXYLASE SMALL CHAIN 1A); copper ion binding / ribulose-bisphosphate carboxylase | chr1:25048590-25049249 REVERSEmoderately similar to ( 289) RBS2_ORYSA Ribulose bisphosphate carboxylase small chain A, chloroplast precursor (EC 4.1.1.39) (RuBisCO small subunit A) - Oryza sativa (Rice)moderately similar to…	PACid:19700558	RBCS1A; ribulose bisphosphate carboxylase small chain, chloroplast precursor, putative, expressed	AT1G67090.1	LOC_Os12g19381.1	GRMZM2G098520_T01	ribulose bisphosphate carboxylase small chain 1A	response to abiotic stimulus;response to stress;metabolic process	GO:0009628;GO:0006950;GO:0008152	response to abiotic stimulus;response to stress;metabolic process	GO:0009628;GO:0006950;GO:0008152	response to abiotic stimulus;response to stress;metabolic process	GO:0009628;GO:0006950;GO:0008152
Seita.3G269600	si023465m	17050.4	21844.5	13055.3	0.597649	-0.74263	0.000594016	0.0027924	'1.3.2'	'PS.calvin cycle.rubisco small subunit'	'moderately similar to ( 225) AT1G67090 | Symbols: RBCS1A | RBCS1A (RIBULOSE BISPHOSPHATE CARBOXYLASE SMALL CHAIN 1A); copper ion binding / ribulose-bisphosphate carboxylase | chr1:25048590-25049249 REVERSEmoderately similar to ( 288) RBS_MAIZE Ribulose bisphosphate carboxylase small chain, chloroplast precursor (EC 4.1.1.39) (RuBisCO small subunit) - Zea mays (Maize)moderately similar to ( 287) …	PACid:19699902	RBCS1A; ribulose bisphosphate carboxylase small chain, chloroplast precursor, putative, expressed	AT1G67090.1	LOC_Os12g19381.1	GRMZM2G098520_T01	ribulose bisphosphate carboxylase small chain 1A	response to abiotic stimulus;response to stress;metabolic process	GO:0009628;GO:0006950;GO:0008152	response to abiotic stimulus;response to stress;metabolic process	GO:0009628;GO:0006950;GO:0008152	response to abiotic stimulus;response to stress;metabolic process	GO:0009628;GO:0006950;GO:0008152
Seita.1G073400	si017403m	0	0	0	NA	NA	NA	NA	'1.3.3'	'PS.calvin cycle.phosphoglycerate kinase'	highly similar to ( 619) AT1G79550 | Symbols: PGK | PGK (PHOSPHOGLYCERATE KINASE); phosphoglycerate kinase | chr1:29924347-29926295 REVERSEhighly similar to ( 640) PGKY_WHEAT Phosphoglycerate kinase, cytosolic (EC 2.7.2.3) - Triticum aestivum (Wheat)highly similar to ( 661) loc_os02g07260 12002.m33575 protein phosphoglycerate kinase, cytosolic, putative, expressed pgk Phosphoglycerate_kinase PGK …	PACid:19686811	PGK; phosphoglycerate kinase protein, putative, expressed	AT1G79550.1	LOC_Os02g07260.1	GRMZM2G382914_T04	phosphoglycerate kinase	metabolic process;cellular process;carbohydrate metabolic process;generation of precursor metabolites and energy;catabolic process	GO:0008152;GO:0009987;GO:0005975;GO:0006091;GO:0009056	metabolic process;cellular process;carbohydrate metabolic process;generation of precursor metabolites and energy;catabolic process	GO:0008152;GO:0009987;GO:0005975;GO:0006091;GO:0009056	metabolic process;cellular process;carbohydrate metabolic process;generation of precursor metabolites and energy;catabolic process	GO:0008152;GO:0009987;GO:0005975;GO:0006091;GO:0009056
	si017405m	0.889262	1.3605	0.496562	0.364985	-1.45409	0.434034	0.672339	'1.3.3'	'PS.calvin cycle.phosphoglycerate kinase'	highly similar to ( 619) AT1G79550 | Symbols: PGK | PGK (PHOSPHOGLYCERATE KINASE); phosphoglycerate kinase | chr1:29924347-29926295 REVERSEhighly similar to ( 640) PGKY_WHEAT Phosphoglycerate kinase, cytosolic (EC 2.7.2.3) - Triticum aestivum (Wheat)highly similar to ( 661) loc_os02g07260 12002.m33575 protein phosphoglycerate kinase, cytosolic, putative, expressed pgk Phosphoglycerate_kinase PGK …	PACid:19686812	PGK; phosphoglycerate kinase protein, putative, expressed	AT1G79550.1	LOC_Os02g07260.1		phosphoglycerate kinase	metabolic process;cellular process;carbohydrate metabolic process;generation of precursor metabolites and energy;catabolic process	GO:0008152;GO:0009987;GO:0005975;GO:0006091;GO:0009056	metabolic process;cellular process;carbohydrate metabolic process;generation of precursor metabolites and energy;catabolic process	GO:0008152;GO:0009987;GO:0005975;GO:0006091;GO:0009056	metabolic process;cellular process;carbohydrate metabolic process;generation of precursor metabolites and energy;catabolic process	GO:0008152;GO:0009987;GO:0005975;GO:0006091;GO:0009056
Seita.5G349200	si001253m	51.9549	22.4819	76.5158	3.40344	1.76699	1.7e-09	2.43e-08	'1.3.3'	'PS.calvin cycle.phosphoglycerate kinase'	'highly similar to ( 657) AT1G56190 | Symbols: | phosphoglycerate kinase, putative | chr1:21028622-21030454 FORWARDhighly similar to ( 687) PGKH_WHEAT Phosphoglycerate kinase, chloroplast precursor (EC 2.7.2.3) - Triticum aestivum (Wheat)highly similar to ( 709) loc_os05g41640 12005.m08338 protein phosphoglycerate kinase, chloroplast precursor, putative, expressed pgk Phosphoglycerate_kinase PGK …	PACid:19675109	; phosphoglycerate kinase protein, putative, expressed	AT1G56190.1	LOC_Os05g41640.3		Phosphoglycerate kinase family protein	metabolic process;cellular process;carbohydrate metabolic process;generation of precursor metabolites and energy;catabolic process;response to stress;response to abiotic stimulus;protein modification process;biological_process	GO:0008152;GO:0009987;GO:0005975;GO:0006091;GO:0009056;GO:0006950;GO:0009628;GO:0006464;GO:0008150	metabolic process;cellular process;carbohydrate metabolic process;generation of precursor metabolites and energy;catabolic process;response to stress;response to abiotic stimulus;protein modification process;biological_process	GO:0008152;GO:0009987;GO:0005975;GO:0006091;GO:0009056;GO:0006950;GO:0009628;GO:0006464;GO:0008150	metabolic process;cellular process;carbohydrate metabolic process;generation of precursor metabolites and energy;catabolic process;response to stress;response to abiotic stimulus;protein modification process;biological_process	GO:0008152;GO:0009987;GO:0005975;GO:0006091;GO:0009056;GO:0006950;GO:0009628;GO:0006464;GO:0008150
Seita.9G239800	si038742m	156.947	123.493	184.826	1.49665	0.581735	0.014014	0.043893	'1.3.3'	'PS.calvin cycle.phosphoglycerate kinase'	'weakly similar to ( 153) AT3G12780 | Symbols: PGK1 | PGK1 (PHOSPHOGLYCERATE KINASE 1); phosphoglycerate kinase | chr3:4061127-4063140 REVERSEweakly similar to ( 152) PGKH_SPIOL Phosphoglycerate kinase, chloroplast precursor (EC 2.7.2.3) (Fragment) - Spinacia oleracea (Spinach)highly similar to ( 964) loc_os10g30550 12010.m05915 protein phosphoglycerate kinase, chloroplast precursor, putative, ex…	PACid:19682673	PGK1; tRNA methyltransferase, putative, expressed	AT3G12780.1	LOC_Os10g30550.1	GRMZM2G003724_T01	phosphoglycerate kinase 1	metabolic process;cellular process;carbohydrate metabolic process;generation of precursor metabolites and energy;catabolic process;response to stress;response to abiotic stimulus;protein modification process;biological_process	GO:0008152;GO:0009987;GO:0005975;GO:0006091;GO:0009056;GO:0006950;GO:0009628;GO:0006464;GO:0008150	metabolic process;cellular process;carbohydrate metabolic process;generation of precursor metabolites and energy;catabolic process;response to stress;response to abiotic stimulus;protein modification process;biological_process	GO:0008152;GO:0009987;GO:0005975;GO:0006091;GO:0009056;GO:0006950;GO:0009628;GO:0006464;GO:0008150	metabolic process;cellular process;carbohydrate metabolic process;generation of precursor metabolites and energy;catabolic process;response to stress;response to abiotic stimulus;protein modification process;biological_process	GO:0008152;GO:0009987;GO:0005975;GO:0006091;GO:0009056;GO:0006950;GO:0009628;GO:0006464;GO:0008150
Seita.4G267900	si006583m	480.289	176.919	733.097	4.1437	2.05092	9.74e-21	6.15e-19	'1.3.3'	'PS.calvin cycle.phosphoglycerate kinase'	highly similar to ( 642) AT1G79550 | Symbols: PGK | PGK (PHOSPHOGLYCERATE KINASE); phosphoglycerate kinase | chr1:29924347-29926295 REVERSEhighly similar to ( 668) PGKY_WHEAT Phosphoglycerate kinase, cytosolic (EC 2.7.2.3) - Triticum aestivum (Wheat)highly similar to ( 692) loc_os06g45710 12006.m09099 protein phosphoglycerate kinase, cytosolic, putative, expressed pgk Phosphoglycerate_kinase PGK …	PACid:19703803	PGK; phosphoglycerate kinase protein, putative, expressed	AT1G79550.1	LOC_Os06g45710.1		phosphoglycerate kinase	metabolic process;cellular process;carbohydrate metabolic process;generation of precursor metabolites and energy;catabolic process	GO:0008152;GO:0009987;GO:0005975;GO:0006091;GO:0009056	metabolic process;cellular process;carbohydrate metabolic process;generation of precursor metabolites and energy;catabolic process	GO:0008152;GO:0009987;GO:0005975;GO:0006091;GO:0009056	metabolic process;cellular process;carbohydrate metabolic process;generation of precursor metabolites and energy;catabolic process	GO:0008152;GO:0009987;GO:0005975;GO:0006091;GO:0009056
Seita.3G192600	si021917m	10064.3	13295.1	7371.97	0.554488	-0.850773	9.33e-06	6.66e-05	'1.3.3'	'PS.calvin cycle.phosphoglycerate kinase'	highly similar to ( 693) AT1G56190 | Symbols: | phosphoglycerate kinase, putative | chr1:21028622-21030454 FORWARDhighly similar to ( 720) PGKH_WHEAT Phosphoglycerate kinase, chloroplast precursor (EC 2.7.2.3) - Triticum aestivum (Wheat)highly similar to ( 748) loc_os05g41640 12005.m08338 protein phosphoglycerate kinase, chloroplast precursor, putative, expressed pgk Phosphoglycerate_kinase PGK P…	PACid:19702450	; phosphoglycerate kinase protein, putative, expressed	AT1G56190.1	LOC_Os05g41640.3	GRMZM2G089136_T02	Phosphoglycerate kinase family protein	metabolic process;cellular process;carbohydrate metabolic process;generation of precursor metabolites and energy;catabolic process;response to stress;response to abiotic stimulus;protein modification process;biological_process	GO:0008152;GO:0009987;GO:0005975;GO:0006091;GO:0009056;GO:0006950;GO:0009628;GO:0006464;GO:0008150	metabolic process;cellular process;carbohydrate metabolic process;generation of precursor metabolites and energy;catabolic process;response to stress;response to abiotic stimulus;protein modification process;biological_process	GO:0008152;GO:0009987;GO:0005975;GO:0006091;GO:0009056;GO:0006950;GO:0009628;GO:0006464;GO:0008150	metabolic process;cellular process;carbohydrate metabolic process;generation of precursor metabolites and energy;catabolic process;response to stress;response to abiotic stimulus;protein modification process;biological_process	GO:0008152;GO:0009987;GO:0005975;GO:0006091;GO:0009056;GO:0006950;GO:0009628;GO:0006464;GO:0008150
Seita.6G162900	si013613m	0	0	0	NA	NA	NA	NA	'1.3.4'	'PS.calvin cycle.GAP'	'highly similar to ( 913) AT2G24270 | Symbols: ALDH11A3 | ALDH11A3; 3-chloroallyl aldehyde dehydrogenase/ glyceraldehyde-3-phosphate dehydrogenase (NADP+) | chr2:10327325-10329601 REVERSEhighly similar to ( 983) GAPN_MAIZE NADP-dependent glyceraldehyde-3-phosphate dehydrogenase (EC 1.2.1.9) (Non-phosphorylating glyceraldehyde 3-phosphate dehydrogenase) (Glyceraldehyde-3-phosphate dehydrogenase [N…	PACid:19692485	ALDH11A3; aldehyde dehydrogenase, putative, expressed	AT2G24270.4	LOC_Os08g34210.1	GRMZM2G035268_T01	aldehyde dehydrogenase 11A3	metabolic process	GO:0008152	metabolic process	GO:0008152	metabolic process	GO:0008152
	si013776m	0	0	0	NA	NA	NA	NA	'1.3.4'	'PS.calvin cycle.GAP'	'highly similar to ( 767) AT2G24270 | Symbols: ALDH11A3 | ALDH11A3; 3-chloroallyl aldehyde dehydrogenase/ glyceraldehyde-3-phosphate dehydrogenase (NADP+) | chr2:10327325-10329601 REVERSEhighly similar to ( 833) GAPN_MAIZE NADP-dependent glyceraldehyde-3-phosphate dehydrogenase (EC 1.2.1.9) (Non-phosphorylating glyceraldehyde 3-phosphate dehydrogenase) (Glyceraldehyde-3-phosphate dehydrogenase [N…	PACid:19692486	ALDH11A3; aldehyde dehydrogenase, putative, expressed	AT2G24270.4	LOC_Os08g34210.1		aldehyde dehydrogenase 11A3	metabolic process	GO:0008152	metabolic process	GO:0008152	metabolic process	GO:0008152
Seita.9G554700	si035707m	0	0	0	NA	NA	NA	NA	'1.3.4'	'PS.calvin cycle.GAP'	'highly similar to ( 632) AT1G42970 | Symbols: GAPB | GAPB (GLYCERALDEHYDE-3-PHOSPHATE DEHYDROGENASE B SUBUNIT); glyceraldehyde-3-phosphate dehydrogenase (NADP+)/ glyceraldehyde-3-phosphate dehydrogenase | chr1:16127552-16129584 FORWARDhighly similar to ( 643) G3PB_SPIOL Glyceraldehyde-3-phosphate dehydrogenase B, chloroplast precursor (EC 1.2.1.13) (NADP-dependent glyceraldehydephosphate dehydro…	PACid:19683720	GAPB; glyceraldehyde-3-phosphate dehydrogenase, putative, expressed	AT1G42970.1	LOC_Os03g03720.1	GRMZM5G845611_T01	glyceraldehyde-3-phosphate dehydrogenase B subunit	response to abiotic stimulus;carbohydrate metabolic process;generation of precursor metabolites and energy;catabolic process;metabolic process;response to stress;biological_process;biosynthetic process;photosynthesis	GO:0009628;GO:0005975;GO:0006091;GO:0009056;GO:0008152;GO:0006950;GO:0008150;GO:0009058;GO:0015979	response to abiotic stimulus;carbohydrate metabolic process;generation of precursor metabolites and energy;catabolic process;metabolic process;response to stress;biological_process;biosynthetic process;photosynthesis	GO:0009628;GO:0005975;GO:0006091;GO:0009056;GO:0008152;GO:0006950;GO:0008150;GO:0009058;GO:0015979	response to abiotic stimulus;carbohydrate metabolic process;generation of precursor metabolites and energy;catabolic process;metabolic process;response to stress;biological_process;biosynthetic process;photosynthesis	GO:0009628;GO:0005975;GO:0006091;GO:0009056;GO:0008152;GO:0006950;GO:0008150;GO:0009058;GO:0015979
	si036670m	0	0	0	NA	NA	NA	NA	'1.3.4'	'PS.calvin cycle.GAP'	'moderately similar to ( 478) AT1G42970 | Symbols: GAPB | GAPB (GLYCERALDEHYDE-3-PHOSPHATE DEHYDROGENASE B SUBUNIT); glyceraldehyde-3-phosphate dehydrogenase (NADP+)/ glyceraldehyde-3-phosphate dehydrogenase | chr1:16127552-16129584 FORWARDmoderately similar to ( 478) G3PB_SPIOL Glyceraldehyde-3-phosphate dehydrogenase B, chloroplast precursor (EC 1.2.1.13) (NADP-dependent glyceraldehydephosphate…	PACid:19683721	GAPB; glyceraldehyde-3-phosphate dehydrogenase, putative, expressed	AT1G42970.1	LOC_Os03g03720.1		glyceraldehyde-3-phosphate dehydrogenase B subunit	response to abiotic stimulus;carbohydrate metabolic process;generation of precursor metabolites and energy;catabolic process;metabolic process;response to stress;biological_process;biosynthetic process;photosynthesis	GO:0009628;GO:0005975;GO:0006091;GO:0009056;GO:0008152;GO:0006950;GO:0008150;GO:0009058;GO:0015979	response to abiotic stimulus;carbohydrate metabolic process;generation of precursor metabolites and energy;catabolic process;metabolic process;response to stress;biological_process;biosynthetic process;photosynthesis	GO:0009628;GO:0005975;GO:0006091;GO:0009056;GO:0008152;GO:0006950;GO:0008150;GO:0009058;GO:0015979	response to abiotic stimulus;carbohydrate metabolic process;generation of precursor metabolites and energy;catabolic process;metabolic process;response to stress;biological_process;biosynthetic process;photosynthesis	GO:0009628;GO:0005975;GO:0006091;GO:0009056;GO:0008152;GO:0006950;GO:0008150;GO:0009058;GO:0015979
	si036932m	474.953	512.676	443.517	0.865101	-0.209059	0.699634	0.919629	'1.3.4'	'PS.calvin cycle.GAP'	'moderately similar to ( 315) AT1G42970 | Symbols: GAPB | GAPB (GLYCERALDEHYDE-3-PHOSPHATE DEHYDROGENASE B SUBUNIT); glyceraldehyde-3-phosphate dehydrogenase (NADP+)/ glyceraldehyde-3-phosphate dehydrogenase | chr1:16127552-16129584 FORWARDmoderately similar to ( 313) G3PB_SPIOL Glyceraldehyde-3-phosphate dehydrogenase B, chloroplast precursor (EC 1.2.1.13) (NADP-dependent glyceraldehydephosphate…	PACid:19683722	GAPB; glyceraldehyde-3-phosphate dehydrogenase, putative, expressed	AT1G42970.1	LOC_Os03g03720.1		glyceraldehyde-3-phosphate dehydrogenase B subunit	response to abiotic stimulus;carbohydrate metabolic process;generation of precursor metabolites and energy;catabolic process;metabolic process;response to stress;biological_process;biosynthetic process;photosynthesis	GO:0009628;GO:0005975;GO:0006091;GO:0009056;GO:0008152;GO:0006950;GO:0008150;GO:0009058;GO:0015979	response to abiotic stimulus;carbohydrate metabolic process;generation of precursor metabolites and energy;catabolic process;metabolic process;response to stress;biological_process;biosynthetic process;photosynthesis	GO:0009628;GO:0005975;GO:0006091;GO:0009056;GO:0008152;GO:0006950;GO:0008150;GO:0009058;GO:0015979	response to abiotic stimulus;carbohydrate metabolic process;generation of precursor metabolites and energy;catabolic process;metabolic process;response to stress;biological_process;biosynthetic process;photosynthesis	GO:0009628;GO:0005975;GO:0006091;GO:0009056;GO:0008152;GO:0006950;GO:0008150;GO:0009058;GO:0015979
Seita.7G123400	si010261m	20163.4	26992.5	14472.6	0.536171	-0.899235	0.00110531	0.00483869	'1.3.4'	'PS.calvin cycle.GAP'	'highly similar to ( 610) AT1G12900 | Symbols: GAPA-2 | GAPA-2 (GLYCERALDEHYDE 3-PHOSPHATE DEHYDROGENASE A SUBUNIT 2); NAD or NADH binding / binding / catalytic/ glyceraldehyde-3-phosphate dehydrogenase (phosphorylating)/ glyceraldehyde-3-phosphate dehydrogenase | chr1:4392634-4393850 REVERSEhighly similar to ( 686) G3PA_MAIZE Glyceraldehyde-3-phosphate dehydrogenase A, chloroplast precursor (EC …	PACid:19693957	GAPA-2; glyceraldehyde-3-phosphate dehydrogenase, putative, expressed	AT1G12900.1	LOC_Os04g38600.3	GRMZM2G162845_T01	glyceraldehyde 3-phosphate dehydrogenase A subunit 2	carbohydrate metabolic process;cellular process;generation of precursor metabolites and energy;catabolic process;metabolic process	GO:0005975;GO:0009987;GO:0006091;GO:0009056;GO:0008152	carbohydrate metabolic process;cellular process;generation of precursor metabolites and energy;catabolic process;metabolic process	GO:0005975;GO:0009987;GO:0006091;GO:0009056;GO:0008152	carbohydrate metabolic process;cellular process;generation of precursor metabolites and energy;catabolic process;metabolic process	GO:0005975;GO:0009987;GO:0006091;GO:0009056;GO:0008152
Seita.5G102500	si002651m	0	0	0	NA	NA	NA	NA	'1.3.5'	'PS.calvin cycle.TPI'	'moderately similar to ( 366) AT3G55440 | Symbols: ATCTIMC, TPI | TPI (TRIOSEPHOSPHATE ISOMERASE); triose-phosphate isomerase | chr3:20553794-20556078 FORWARDmoderately similar to ( 429) TPIS_MAIZE Triosephosphate isomerase, cytosolic (EC 5.3.1.1) (TIM) (Triose-phosphate isomerase) - Zea mays (Maize)moderately similar to ( 421) loc_os01g05490 12001.m42862 protein triosephosphate isomerase, cytoso…	PACid:19673411	ATCTIMC,CYTOTPI,TPI; triosephosphate isomerase, cytosolic, putative, expressed	AT3G55440.1	LOC_Os01g05490.1	GRMZM2G030784_T02	triosephosphate isomerase	carbohydrate metabolic process;generation of precursor metabolites and energy;catabolic process;response to stress;response to abiotic stimulus;metabolic process;biological_process;cellular process;protein modification process	GO:0005975;GO:0006091;GO:0009056;GO:0006950;GO:0009628;GO:0008152;GO:0008150;GO:0009987;GO:0006464	carbohydrate metabolic process;generation of precursor metabolites and energy;catabolic process;response to stress;response to abiotic stimulus;metabolic process;biological_process;cellular process;protein modification process	GO:0005975;GO:0006091;GO:0009056;GO:0006950;GO:0009628;GO:0008152;GO:0008150;GO:0009987;GO:0006464	carbohydrate metabolic process;generation of precursor metabolites and energy;catabolic process;response to stress;response to abiotic stimulus;metabolic process;biological_process;cellular process;protein modification process	GO:0005975;GO:0006091;GO:0009056;GO:0006950;GO:0009628;GO:0008152;GO:0008150;GO:0009987;GO:0006464
	si002780m	0	0	0	NA	NA	NA	NA	'1.3.5'	'PS.calvin cycle.TPI'	'moderately similar to ( 316) AT3G55440 | Symbols: ATCTIMC, TPI | TPI (TRIOSEPHOSPHATE ISOMERASE); triose-phosphate isomerase | chr3:20553794-20556078 FORWARDmoderately similar to ( 362) TPIS_MAIZE Triosephosphate isomerase, cytosolic (EC 5.3.1.1) (TIM) (Triose-phosphate isomerase) - Zea mays (Maize)moderately similar to ( 353) loc_os01g05490 12001.m42862 protein triosephosphate isomerase, cytoso…	PACid:19673412	ATCTIMC,CYTOTPI,TPI; triosephosphate isomerase, cytosolic, putative, expressed	AT3G55440.1	LOC_Os01g05490.1		triosephosphate isomerase	carbohydrate metabolic process;generation of precursor metabolites and energy;catabolic process;response to stress;response to abiotic stimulus;metabolic process;biological_process;cellular process;protein modification process	GO:0005975;GO:0006091;GO:0009056;GO:0006950;GO:0009628;GO:0008152;GO:0008150;GO:0009987;GO:0006464	carbohydrate metabolic process;generation of precursor metabolites and energy;catabolic process;response to stress;response to abiotic stimulus;metabolic process;biological_process;cellular process;protein modification process	GO:0005975;GO:0006091;GO:0009056;GO:0006950;GO:0009628;GO:0008152;GO:0008150;GO:0009987;GO:0006464	carbohydrate metabolic process;generation of precursor metabolites and energy;catabolic process;response to stress;response to abiotic stimulus;metabolic process;biological_process;cellular process;protein modification process	GO:0005975;GO:0006091;GO:0009056;GO:0006950;GO:0009628;GO:0008152;GO:0008150;GO:0009987;GO:0006464
Seita.2G288000	si030636m	0	0	0	NA	NA	NA	NA	'1.3.5'	'PS.calvin cycle.TPI'	'moderately similar to ( 423) AT2G21170 | Symbols: TIM | TIM (TRIOSEPHOSPHATE ISOMERASE); catalytic/ triose-phosphate isomerase | chr2:9071047-9073106 REVERSEmoderately similar to ( 469) TPIC_SECCE Triosephosphate isomerase, chloroplast precursor (EC 5.3.1.1) (TIM) (Triose-phosphate isomerase) - Secale cereale (Rye)highly similar to ( 510) loc_os09g36450 12009.m060049 protein triosephosphate isom…	PACid:19710653	PDTPI,TIM; triosephosphate isomerase, chloroplast precursor, putative, expressed	AT2G21170.1	LOC_Os09g36450.1	GRMZM5G852968_T03	triosephosphate isomerase	reproduction;cellular process;lipid metabolic process;carbohydrate metabolic process;catabolic process;biosynthetic process;cellular component organization;multicellular organismal development;photosynthesis	GO:0000003;GO:0009987;GO:0006629;GO:0005975;GO:0009056;GO:0009058;GO:0016043;GO:0007275;GO:0015979	reproduction;cellular process;lipid metabolic process;carbohydrate metabolic process;catabolic process;biosynthetic process;cellular component organization;multicellular organismal development;photosynthesis	GO:0000003;GO:0009987;GO:0006629;GO:0005975;GO:0009056;GO:0009058;GO:0016043;GO:0007275;GO:0015979	reproduction;cellular process;lipid metabolic process;carbohydrate metabolic process;catabolic process;biosynthetic process;cellular component organization;multicellular organismal development;photosynthesis	GO:0000003;GO:0009987;GO:0006629;GO:0005975;GO:0009056;GO:0009058;GO:0016043;GO:0007275;GO:0015979
	si030860m	0	0	0	NA	NA	NA	NA	'1.3.5'	'PS.calvin cycle.TPI'	'moderately similar to ( 353) AT2G21170 | Symbols: TIM | TIM (TRIOSEPHOSPHATE ISOMERASE); catalytic/ triose-phosphate isomerase | chr2:9071047-9073106 REVERSEmoderately similar to ( 396) TPIC_SECCE Triosephosphate isomerase, chloroplast precursor (EC 5.3.1.1) (TIM) (Triose-phosphate isomerase) - Secale cereale (Rye)moderately similar to ( 433) loc_os09g36450 12009.m060049 protein triosephosphate …	PACid:19710654	PDTPI,TIM; triosephosphate isomerase, chloroplast precursor, putative, expressed	AT2G21170.1	LOC_Os09g36450.1		triosephosphate isomerase	reproduction;cellular process;lipid metabolic process;carbohydrate metabolic process;catabolic process;biosynthetic process;cellular component organization;multicellular organismal development;photosynthesis	GO:0000003;GO:0009987;GO:0006629;GO:0005975;GO:0009056;GO:0009058;GO:0016043;GO:0007275;GO:0015979	reproduction;cellular process;lipid metabolic process;carbohydrate metabolic process;catabolic process;biosynthetic process;cellular component organization;multicellular organismal development;photosynthesis	GO:0000003;GO:0009987;GO:0006629;GO:0005975;GO:0009056;GO:0009058;GO:0016043;GO:0007275;GO:0015979	reproduction;cellular process;lipid metabolic process;carbohydrate metabolic process;catabolic process;biosynthetic process;cellular component organization;multicellular organismal development;photosynthesis	GO:0000003;GO:0009987;GO:0006629;GO:0005975;GO:0009056;GO:0009058;GO:0016043;GO:0007275;GO:0015979
	si003036m	0.106659	0.234649	0	0	#NAME?	0.769329	0.954017	'1.3.5'	'PS.calvin cycle.TPI'	'moderately similar to ( 277) AT3G55440 | Symbols: ATCTIMC, TPI | TPI (TRIOSEPHOSPHATE ISOMERASE); triose-phosphate isomerase | chr3:20553794-20556078 FORWARDmoderately similar to ( 308) TPIS_MAIZE Triosephosphate isomerase, cytosolic (EC 5.3.1.1) (TIM) (Triose-phosphate isomerase) - Zea mays (Maize)moderately similar to ( 310) loc_os01g05490 12001.m42862 protein triosephosphate isomerase, cytoso…	PACid:19673413	ATCTIMC,CYTOTPI,TPI; triosephosphate isomerase, cytosolic, putative, expressed	AT3G55440.1	LOC_Os01g05490.2		triosephosphate isomerase	carbohydrate metabolic process;generation of precursor metabolites and energy;catabolic process;response to stress;response to abiotic stimulus;metabolic process;biological_process;cellular process;protein modification process	GO:0005975;GO:0006091;GO:0009056;GO:0006950;GO:0009628;GO:0008152;GO:0008150;GO:0009987;GO:0006464	carbohydrate metabolic process;generation of precursor metabolites and energy;catabolic process;response to stress;response to abiotic stimulus;metabolic process;biological_process;cellular process;protein modification process	GO:0005975;GO:0006091;GO:0009056;GO:0006950;GO:0009628;GO:0008152;GO:0008150;GO:0009987;GO:0006464	carbohydrate metabolic process;generation of precursor metabolites and energy;catabolic process;response to stress;response to abiotic stimulus;metabolic process;biological_process;cellular process;protein modification process	GO:0005975;GO:0006091;GO:0009056;GO:0006950;GO:0009628;GO:0008152;GO:0008150;GO:0009987;GO:0006464
	si030862m	2.7738	4.69406	1.17359	0.250015	-1.99991	0.0475933	0.122668	'1.3.5'	'PS.calvin cycle.TPI'	'moderately similar to ( 353) AT2G21170 | Symbols: TIM | TIM (TRIOSEPHOSPHATE ISOMERASE); catalytic/ triose-phosphate isomerase | chr2:9071047-9073106 REVERSEmoderately similar to ( 396) TPIC_SECCE Triosephosphate isomerase, chloroplast precursor (EC 5.3.1.1) (TIM) (Triose-phosphate isomerase) - Secale cereale (Rye)moderately similar to ( 433) loc_os09g36450 12009.m060049 protein triosephosphate …	PACid:19710655	PDTPI,TIM; triosephosphate isomerase, chloroplast precursor, putative, expressed	AT2G21170.1	LOC_Os09g36450.1		triosephosphate isomerase	reproduction;cellular process;lipid metabolic process;carbohydrate metabolic process;catabolic process;biosynthetic process;cellular component organization;multicellular organismal development;photosynthesis	GO:0000003;GO:0009987;GO:0006629;GO:0005975;GO:0009056;GO:0009058;GO:0016043;GO:0007275;GO:0015979	reproduction;cellular process;lipid metabolic process;carbohydrate metabolic process;catabolic process;biosynthetic process;cellular component organization;multicellular organismal development;photosynthesis	GO:0000003;GO:0009987;GO:0006629;GO:0005975;GO:0009056;GO:0009058;GO:0016043;GO:0007275;GO:0015979	reproduction;cellular process;lipid metabolic process;carbohydrate metabolic process;catabolic process;biosynthetic process;cellular component organization;multicellular organismal development;photosynthesis	GO:0000003;GO:0009987;GO:0006629;GO:0005975;GO:0009056;GO:0009058;GO:0016043;GO:0007275;GO:0015979
Seita.5G377200	si002630m	34.802	42.6862	28.2319	0.661381	-0.596446	0.0600226	0.148387	'1.3.5'	'PS.calvin cycle.TPI'	'moderately similar to ( 370) AT3G55440 | Symbols: ATCTIMC, TPI | TPI (TRIOSEPHOSPHATE ISOMERASE); triose-phosphate isomerase | chr3:20553794-20556078 FORWARDmoderately similar to ( 379) TPIS_PETHY Triosephosphate isomerase, cytosolic (EC 5.3.1.1) (TIM) (Triose-phosphate isomerase) - Petunia hybrida (Petunia)moderately similar to ( 425) loc_os01g62420 12001.m43510 protein triosephosphate isomeras…	PACid:19677990	ATCTIMC,CYTOTPI,TPI; triosephosphate isomerase, cytosolic, putative, expressed	AT3G55440.1	LOC_Os01g62420.1	GRMZM2G146206_T04	triosephosphate isomerase	carbohydrate metabolic process;generation of precursor metabolites and energy;catabolic process;response to stress;response to abiotic stimulus;metabolic process;biological_process;cellular process;protein modification process	GO:0005975;GO:0006091;GO:0009056;GO:0006950;GO:0009628;GO:0008152;GO:0008150;GO:0009987;GO:0006464	carbohydrate metabolic process;generation of precursor metabolites and energy;catabolic process;response to stress;response to abiotic stimulus;metabolic process;biological_process;cellular process;protein modification process	GO:0005975;GO:0006091;GO:0009056;GO:0006950;GO:0009628;GO:0008152;GO:0008150;GO:0009987;GO:0006464	carbohydrate metabolic process;generation of precursor metabolites and energy;catabolic process;response to stress;response to abiotic stimulus;metabolic process;biological_process;cellular process;protein modification process	GO:0005975;GO:0006091;GO:0009056;GO:0006950;GO:0009628;GO:0008152;GO:0008150;GO:0009987;GO:0006464
Seita.5G079400	si001803m	756.168	596.267	889.42	1.49165	0.576907	0.00644759	0.0226347	'1.3.6'	'PS.calvin cycle.aldolase'	highly similar to ( 605) AT2G01140 | Symbols: | fructose-bisphosphate aldolase, putative | chr2:95006-96491 REVERSEhighly similar to ( 561) ALFC_PEA Fructose-bisphosphate aldolase 1, chloroplast precursor (EC 4.1.2.13) (Fragment) - Pisum sativum (Garden pea)highly similar to ( 668) loc_os01g02880 12001.m06927 protein fructose-bisphosphate aldolase, chloroplast precursor, putative, expressed Glyco…	PACid:19675893	; fructose-bisphospate aldolase isozyme, putative, expressed	AT2G01140.1	LOC_Os01g02880.1	GRMZM2G069195_T01	Aldolase superfamily protein	metabolic process;response to stress;carbohydrate metabolic process;nucleobase, nucleoside, nucleotide and nucleic acid metabolic process;catabolic process;biological_process	GO:0008152;GO:0006950;GO:0005975;GO:0006139;GO:0009056;GO:0008150	metabolic process;response to stress;carbohydrate metabolic process;nucleobase, nucleoside, nucleotide and nucleic acid metabolic process;catabolic process;biological_process	GO:0008152;GO:0006950;GO:0005975;GO:0006139;GO:0009056;GO:0008150	metabolic process;response to stress;carbohydrate metabolic process;nucleobase, nucleoside, nucleotide and nucleic acid metabolic process;catabolic process;biological_process	GO:0008152;GO:0006950;GO:0005975;GO:0006139;GO:0009056;GO:0008150
Seita.1G160800	si017614m	1404.62	799.34	1909.03	2.38826	1.25596	4.71e-09	6.31e-08	'1.3.6'	'PS.calvin cycle.aldolase'	highly similar to ( 588) AT2G36460 | Symbols: | fructose-bisphosphate aldolase, putative | chr2:15296929-15297732 REVERSEhighly similar to ( 677) ALF_ORYSA Fructose-bisphosphate aldolase cytoplasmic isozyme (EC 4.1.2.13) (Gravity-specific protein GSC 233) - Oryza sativa (Rice)highly similar to ( 677) loc_os05g33380 12005.m07570 protein fructose-bisphosphate aldolase cytoplasmic isozyme, putative,…	PACid:19689683	; fructose-bisphospate aldolase isozyme, putative, expressed	AT2G36460.1	LOC_Os05g33380.1		Aldolase superfamily protein	carbohydrate metabolic process;nucleobase, nucleoside, nucleotide and nucleic acid metabolic process;catabolic process;biological_process;response to stress;response to abiotic stimulus	GO:0005975;GO:0006139;GO:0009056;GO:0008150;GO:0006950;GO:0009628	carbohydrate metabolic process;nucleobase, nucleoside, nucleotide and nucleic acid metabolic process;catabolic process;biological_process;response to stress;response to abiotic stimulus	GO:0005975;GO:0006139;GO:0009056;GO:0008150;GO:0006950;GO:0009628	carbohydrate metabolic process;nucleobase, nucleoside, nucleotide and nucleic acid metabolic process;catabolic process;biological_process;response to stress;response to abiotic stimulus	GO:0005975;GO:0006139;GO:0009056;GO:0008150;GO:0006950;GO:0009628
	si005058m	959.378	921.849	990.652	1.07464	0.103849	0.760957	0.954017	'1.3.6'	'PS.calvin cycle.aldolase'	highly similar to ( 596) AT2G36460 | Symbols: | fructose-bisphosphate aldolase, putative | chr2:15296929-15297732 REVERSEhighly similar to ( 676) ALF_ORYSA Fructose-bisphosphate aldolase cytoplasmic isozyme (EC 4.1.2.13) (Gravity-specific protein GSC 233) - Oryza sativa (Rice)highly similar to ( 676) loc_os05g33380 12005.m07570 protein fructose-bisphosphate aldolase cytoplasmic isozyme, putative,…	PACid:19675676	; fructose-bisphospate aldolase isozyme, putative, expressed	AT2G36460.1	LOC_Os05g33380.1	GRMZM2G057823_T01	Aldolase superfamily protein	carbohydrate metabolic process;nucleobase, nucleoside, nucleotide and nucleic acid metabolic process;catabolic process;biological_process;response to stress;response to abiotic stimulus	GO:0005975;GO:0006139;GO:0009056;GO:0008150;GO:0006950;GO:0009628	carbohydrate metabolic process;nucleobase, nucleoside, nucleotide and nucleic acid metabolic process;catabolic process;biological_process;response to stress;response to abiotic stimulus	GO:0005975;GO:0006139;GO:0009056;GO:0008150;GO:0006950;GO:0009628	carbohydrate metabolic process;nucleobase, nucleoside, nucleotide and nucleic acid metabolic process;catabolic process;biological_process;response to stress;response to abiotic stimulus	GO:0005975;GO:0006139;GO:0009056;GO:0008150;GO:0006950;GO:0009628
	si003349m	1030.05	1696.18	474.946	0.280009	-1.83645	5.32e-20	3.1e-18	'1.3.6'	'PS.calvin cycle.aldolase'	moderately similar to ( 203) AT4G38970 | Symbols: | fructose-bisphosphate aldolase, putative | chr4:18163769-18165659 REVERSEmoderately similar to ( 227) ALFC_ORYSA Fructose-bisphosphate aldolase, chloroplast precursor (EC 4.1.2.13) (ALDP) - Oryza sativa (Rice)moderately similar to ( 227) loc_os11g07020 12011.m28744 protein fructose-bisphosphate aldolase, chloroplast precursor, putative, expresse…	PACid:19678358	FBA2; fructose-bisphospate aldolase isozyme, putative, expressed	AT4G38970.1	LOC_Os11g07020.1		fructose-bisphosphate aldolase 2	metabolic process;response to endogenous stimulus;biological_process;carbohydrate metabolic process;nucleobase, nucleoside, nucleotide and nucleic acid metabolic process;catabolic process	GO:0008152;GO:0009719;GO:0008150;GO:0005975;GO:0006139;GO:0009056	metabolic process;response to endogenous stimulus;biological_process;carbohydrate metabolic process;nucleobase, nucleoside, nucleotide and nucleic acid metabolic process;catabolic process	GO:0008152;GO:0009719;GO:0008150;GO:0005975;GO:0006139;GO:0009056	metabolic process;response to endogenous stimulus;biological_process;carbohydrate metabolic process;nucleobase, nucleoside, nucleotide and nucleic acid metabolic process;catabolic process	GO:0008152;GO:0009719;GO:0008150;GO:0005975;GO:0006139;GO:0009056
Seita.4G220100	si006745m	1309.97	2053.19	690.62	0.336364	-1.5719	2.5e-09	3.49e-08	'1.3.6'	'PS.calvin cycle.aldolase'	highly similar to ( 566) AT4G26530 | Symbols: | fructose-bisphosphate aldolase, putative | chr4:13391566-13392937 FORWARDhighly similar to ( 531) ALF1_PEA Fructose-bisphosphate aldolase, cytoplasmic isozyme 1 (EC 4.1.2.13) - Pisum sativum (Garden pea)highly similar to ( 585) loc_os06g40640 12006.m091735 protein fructose-bisphosphate aldolase, cytoplasmic isozyme 1, putative, expressed Glycolytic …	PACid:19704458	; fructose-bisphospate aldolase isozyme, putative, expressed	AT4G26530.1	LOC_Os06g40640.2		Aldolase superfamily protein	metabolic process;carbohydrate metabolic process;generation of precursor metabolites and energy;catabolic process	GO:0008152;GO:0005975;GO:0006091;GO:0009056	metabolic process;carbohydrate metabolic process;generation of precursor metabolites and energy;catabolic process	GO:0008152;GO:0005975;GO:0006091;GO:0009056	metabolic process;carbohydrate metabolic process;generation of precursor metabolites and energy;catabolic process	GO:0008152;GO:0005975;GO:0006091;GO:0009056
Seita.8G050800	si026480m	39104.9	65820.9	16841.5	0.255869	-1.96652	7.61e-24	6.48e-22	'1.3.6'	'PS.calvin cycle.aldolase'	highly similar to ( 626) AT4G38970 | Symbols: | fructose-bisphosphate aldolase, putative | chr4:18163769-18165659 REVERSEhighly similar to ( 719) ALFC_ORYSA Fructose-bisphosphate aldolase, chloroplast precursor (EC 4.1.2.13) (ALDP) - Oryza sativa (Rice)highly similar to ( 719) loc_os11g07020 12011.m28744 protein fructose-bisphosphate aldolase, chloroplast precursor, putative, expressed Glycolytic…	PACid:19706617	FBA2; fructose-bisphospate aldolase isozyme, putative, expressed	AT4G38970.1	LOC_Os11g07020.1		fructose-bisphosphate aldolase 2	metabolic process;response to endogenous stimulus;biological_process;carbohydrate metabolic process;nucleobase, nucleoside, nucleotide and nucleic acid metabolic process;catabolic process	GO:0008152;GO:0009719;GO:0008150;GO:0005975;GO:0006139;GO:0009056	metabolic process;response to endogenous stimulus;biological_process;carbohydrate metabolic process;nucleobase, nucleoside, nucleotide and nucleic acid metabolic process;catabolic process	GO:0008152;GO:0009719;GO:0008150;GO:0005975;GO:0006139;GO:0009056	metabolic process;response to endogenous stimulus;biological_process;carbohydrate metabolic process;nucleobase, nucleoside, nucleotide and nucleic acid metabolic process;catabolic process	GO:0008152;GO:0009719;GO:0008150;GO:0005975;GO:0006139;GO:0009056
Seita.7G286800	si010312m	50765.4	72816.5	32389.5	0.44481	-1.16874	5e-09	6.67e-08	'1.3.6'	'PS.calvin cycle.aldolase'	highly similar to ( 616) AT4G38970 | Symbols: | fructose-bisphosphate aldolase, putative | chr4:18163769-18165659 REVERSEhighly similar to ( 715) ALFC_ORYSA Fructose-bisphosphate aldolase, chloroplast precursor (EC 4.1.2.13) (ALDP) - Oryza sativa (Rice)highly similar to ( 715) loc_os11g07020 12011.m28744 protein fructose-bisphosphate aldolase, chloroplast precursor, putative, expressed Glycolytic…	PACid:19695688	FBA1; fructose-bisphospate aldolase isozyme, putative, expressed	AT2G21330.1	LOC_Os11g07020.1	GRMZM2G046284_T01	fructose-bisphosphate aldolase 1	metabolic process;response to endogenous stimulus;biological_process;carbohydrate metabolic process;nucleobase, nucleoside, nucleotide and nucleic acid metabolic process;catabolic process	GO:0008152;GO:0009719;GO:0008150;GO:0005975;GO:0006139;GO:0009056	metabolic process;response to endogenous stimulus;biological_process;carbohydrate metabolic process;nucleobase, nucleoside, nucleotide and nucleic acid metabolic process;catabolic process	GO:0008152;GO:0009719;GO:0008150;GO:0005975;GO:0006139;GO:0009056	metabolic process;response to endogenous stimulus;biological_process;carbohydrate metabolic process;nucleobase, nucleoside, nucleotide and nucleic acid metabolic process;catabolic process	GO:0008152;GO:0009719;GO:0008150;GO:0005975;GO:0006139;GO:0009056
Seita.3G227500	si022310m	0	0	0	NA	NA	NA	NA	'1.3.7'	'PS.calvin cycle.FBPase'	'highly similar to ( 582) AT1G43670 | Symbols: | fructose-1,6-bisphosphatase, putative / D-fructose-1,6-bisphosphate 1-phosphohydrolase, putative / FBPase, putative | chr1:16468184-16470347 FORWARDhighly similar to ( 635) F16P2_SACHY Fructose-1,6-bisphosphatase, cytosolic (EC 3.1.3.11) (D-fructose-1,6-bisphosphate 1-phosphohydrolase) (FBPase) - Saccharum hybrid (Sugarcane)highly similar to ( 653)…	PACid:19698091	; fructose-1,6-bisphosphatase, putative, expressed	AT1G43670.1	LOC_Os01g64660.1	GRMZM2G322953_T05	Inositol monophosphatase family protein	biosynthetic process;carbohydrate metabolic process;cellular process;biological_process;response to endogenous stimulus;metabolic process;catabolic process;photosynthesis	GO:0009058;GO:0005975;GO:0009987;GO:0008150;GO:0009719;GO:0008152;GO:0009056;GO:0015979	biosynthetic process;carbohydrate metabolic process;cellular process;biological_process;response to endogenous stimulus;metabolic process;catabolic process;photosynthesis	GO:0009058;GO:0005975;GO:0009987;GO:0008150;GO:0009719;GO:0008152;GO:0009056;GO:0015979	biosynthetic process;carbohydrate metabolic process;cellular process;biological_process;response to endogenous stimulus;metabolic process;catabolic process;photosynthesis	GO:0009058;GO:0005975;GO:0009987;GO:0008150;GO:0009719;GO:0008152;GO:0009056;GO:0015979
	si022573m	0	0	0	NA	NA	NA	NA	'1.3.7'	'PS.calvin cycle.FBPase'	'highly similar to ( 600) AT1G43670 | Symbols: | fructose-1,6-bisphosphatase, putative / D-fructose-1,6-bisphosphate 1-phosphohydrolase, putative / FBPase, putative | chr1:16468184-16470347 FORWARDhighly similar to ( 653) F16P2_SACHY Fructose-1,6-bisphosphatase, cytosolic (EC 3.1.3.11) (D-fructose-1,6-bisphosphate 1-phosphohydrolase) (FBPase) - Saccharum hybrid (Sugarcane)highly similar to ( 672)…	PACid:19698092	; fructose-1,6-bisphosphatase, putative, expressed	AT1G43670.1	LOC_Os05g36270.1		Inositol monophosphatase family protein	biosynthetic process;carbohydrate metabolic process;cellular process;biological_process;response to endogenous stimulus;metabolic process;catabolic process;photosynthesis	GO:0009058;GO:0005975;GO:0009987;GO:0008150;GO:0009719;GO:0008152;GO:0009056;GO:0015979	biosynthetic process;carbohydrate metabolic process;cellular process;biological_process;response to endogenous stimulus;metabolic process;catabolic process;photosynthesis	GO:0009058;GO:0005975;GO:0009987;GO:0008150;GO:0009719;GO:0008152;GO:0009056;GO:0015979	biosynthetic process;carbohydrate metabolic process;cellular process;biological_process;response to endogenous stimulus;metabolic process;catabolic process;photosynthesis	GO:0009058;GO:0005975;GO:0009987;GO:0008150;GO:0009719;GO:0008152;GO:0009056;GO:0015979
	si035989m	0	0	0	NA	NA	NA	NA	'1.3.7'	'PS.calvin cycle.FBPase'	highly similar to ( 588) AT3G54050 | Symbols: | fructose-1,6-bisphosphatase, putative / D-fructose-1,6-bisphosphate 1-phosphohydrolase, putative / FBPase, putative | chr3:20016951-20018527 FORWARDhighly similar to ( 640) F16P1_ORYSA Fructose-1,6-bisphosphatase, chloroplast precursor (EC 3.1.3.11) (D-fructose-1,6-bisphosphate 1-phosphohydrolase) (FBPase) - Oryza sativa (Rice)highly similar to ( 64…	PACid:19683920	HCEF1; fructose-1,6-bisphosphatase, putative, expressed	AT3G54050.1	LOC_Os03g16050.1		high cyclic electron flow 1	generation of precursor metabolites and energy;photosynthesis;carbohydrate metabolic process;cellular process;response to stress;response to abiotic stimulus;metabolic process	GO:0006091;GO:0015979;GO:0005975;GO:0009987;GO:0006950;GO:0009628;GO:0008152	generation of precursor metabolites and energy;photosynthesis;carbohydrate metabolic process;cellular process;response to stress;response to abiotic stimulus;metabolic process	GO:0006091;GO:0015979;GO:0005975;GO:0009987;GO:0006950;GO:0009628;GO:0008152	generation of precursor metabolites and energy;photosynthesis;carbohydrate metabolic process;cellular process;response to stress;response to abiotic stimulus;metabolic process	GO:0006091;GO:0015979;GO:0005975;GO:0009987;GO:0006950;GO:0009628;GO:0008152
Seita.9G458800	si035941m	0.903804	1.66005	0.273595	0.164811	-2.60112	0.341435	0.572449	'1.3.7'	'PS.calvin cycle.FBPase'	highly similar to ( 596) AT3G54050 | Symbols: | fructose-1,6-bisphosphatase, putative / D-fructose-1,6-bisphosphate 1-phosphohydrolase, putative / FBPase, putative | chr3:20016951-20018527 FORWARDhighly similar to ( 654) F16P1_ORYSA Fructose-1,6-bisphosphatase, chloroplast precursor (EC 3.1.3.11) (D-fructose-1,6-bisphosphate 1-phosphohydrolase) (FBPase) - Oryza sativa (Rice)highly similar to ( 65…	PACid:19683919	HCEF1; fructose-1,6-bisphosphatase, putative, expressed	AT3G54050.1	LOC_Os03g16050.1	GRMZM2G306732_T01	high cyclic electron flow 1	generation of precursor metabolites and energy;photosynthesis;carbohydrate metabolic process;cellular process;response to stress;response to abiotic stimulus;metabolic process	GO:0006091;GO:0015979;GO:0005975;GO:0009987;GO:0006950;GO:0009628;GO:0008152	generation of precursor metabolites and energy;photosynthesis;carbohydrate metabolic process;cellular process;response to stress;response to abiotic stimulus;metabolic process	GO:0006091;GO:0015979;GO:0005975;GO:0009987;GO:0006950;GO:0009628;GO:0008152	generation of precursor metabolites and energy;photosynthesis;carbohydrate metabolic process;cellular process;response to stress;response to abiotic stimulus;metabolic process	GO:0006091;GO:0015979;GO:0005975;GO:0009987;GO:0006950;GO:0009628;GO:0008152
	si022602m	0.94383	1.81767	0.215634	0.118632	-3.07543	0.0953693	0.215733	'1.3.7'	'PS.calvin cycle.FBPase'	highly similar to ( 545) AT1G43670 | Symbols: | fructose-1,6-bisphosphatase, putative / D-fructose-1,6-bisphosphate 1-phosphohydrolase, putative / FBPase, putative | chr1:16468184-16470347 FORWARDhighly similar to ( 597) F16P2_ORYSA Fructose-1,6-bisphosphatase, cytosolic (EC 3.1.3.11) (D-fructose-1,6-bisphosphate 1-phosphohydrolase) (FBPase) - Oryza sativa (Rice)highly similar to ( 612) loc_os05g…	PACid:19698093	; fructose-1,6-bisphosphatase, putative, expressed	AT1G43670.1	LOC_Os05g36270.1		Inositol monophosphatase family protein	biosynthetic process;carbohydrate metabolic process;cellular process;biological_process;response to endogenous stimulus;metabolic process;catabolic process;photosynthesis	GO:0009058;GO:0005975;GO:0009987;GO:0008150;GO:0009719;GO:0008152;GO:0009056;GO:0015979	biosynthetic process;carbohydrate metabolic process;cellular process;biological_process;response to endogenous stimulus;metabolic process;catabolic process;photosynthesis	GO:0009058;GO:0005975;GO:0009987;GO:0008150;GO:0009719;GO:0008152;GO:0009056;GO:0015979	biosynthetic process;carbohydrate metabolic process;cellular process;biological_process;response to endogenous stimulus;metabolic process;catabolic process;photosynthesis	GO:0009058;GO:0005975;GO:0009987;GO:0008150;GO:0009719;GO:0008152;GO:0009056;GO:0015979
Seita.4G186100	si006593m	177.927	122.297	224.285	1.83393	0.874941	0.000208621	0.00109772	'1.3.7'	'PS.calvin cycle.FBPase'	highly similar to ( 508) AT5G64380 | Symbols: | fructose-1,6-bisphosphatase family protein | chr5:25741342-25743024 FORWARDmoderately similar to ( 277) F16P1_SPIOL Fructose-1,6-bisphosphatase, chloroplast precursor (EC 3.1.3.11) (D-fructose-1,6-bisphosphate 1-phosphohydrolase) (FBPase) - Spinacia oleracea (Spinach)highly similar to ( 585) loc_os06g45370 12006.m09064 protein fructose-1,6-bisphosph…	PACid:19704398	; fructose-1,6-bisphosphatase, putative, expressed	AT5G64380.1	LOC_Os06g45370.1	GRMZM2G095287_T01	Inositol monophosphatase family protein	carbohydrate metabolic process	GO:0005975	carbohydrate metabolic process	GO:0005975	carbohydrate metabolic process	GO:0005975
Seita.5G393200	si002088m	3865.52	6287.89	1846.87	0.293718	-1.7675	8.38e-19	4.15e-17	'1.3.7'	'PS.calvin cycle.FBPase'	highly similar to ( 605) AT1G43670 | Symbols: | fructose-1,6-bisphosphatase, putative / D-fructose-1,6-bisphosphate 1-phosphohydrolase, putative / FBPase, putative | chr1:16468184-16470347 FORWARDhighly similar to ( 677) F16P2_SACHY Fructose-1,6-bisphosphatase, cytosolic (EC 3.1.3.11) (D-fructose-1,6-bisphosphate 1-phosphohydrolase) (FBPase) - Saccharum hybrid (Sugarcane)highly similar to ( 655) …	PACid:19676756	; fructose-1,6-bisphosphatase, putative, expressed	AT1G43670.1	LOC_Os01g64660.2	GRMZM5G836250_T03	Inositol monophosphatase family protein	biosynthetic process;carbohydrate metabolic process;cellular process;biological_process;response to endogenous stimulus;metabolic process;catabolic process;photosynthesis	GO:0009058;GO:0005975;GO:0009987;GO:0008150;GO:0009719;GO:0008152;GO:0009056;GO:0015979	biosynthetic process;carbohydrate metabolic process;cellular process;biological_process;response to endogenous stimulus;metabolic process;catabolic process;photosynthesis	GO:0009058;GO:0005975;GO:0009987;GO:0008150;GO:0009719;GO:0008152;GO:0009056;GO:0015979	biosynthetic process;carbohydrate metabolic process;cellular process;biological_process;response to endogenous stimulus;metabolic process;catabolic process;photosynthesis	GO:0009058;GO:0005975;GO:0009987;GO:0008150;GO:0009719;GO:0008152;GO:0009056;GO:0015979
	si000811m	0	0	0	NA	NA	NA	NA	'1.3.8'	'PS.calvin cycle.transketolase'	'highly similar to ( 965) AT2G45290 | Symbols: | transketolase, putative | chr2:18672737-18675589 FORWARDhighly similar to ( 988) TKTC_SOLTU Transketolase, chloroplast precursor (EC 2.2.1.1) (TK) - Solanum tuberosum (Potato)nearly identical (1075) loc_os04g19740 12004.m07133 protein transketolase, chloroplast precursor, putative, expressed TktA PRK05899 PRK12753 PRK12754 Transketolase_N TPP_TK Tr…	PACid:19678902	; transketolase, chloroplast precursor, putative, expressed	AT2G45290.1	LOC_Os04g19740.1		Transketolase	biological_process;metabolic process	GO:0008150;GO:0008152	biological_process;metabolic process	GO:0008150;GO:0008152	biological_process;metabolic process	GO:0008150;GO:0008152
Seita.4G023400	si008821m	0.437758	0.659483	0.252987	0.383614	-1.38227	0.837591	1	'1.3.8'	'PS.calvin cycle.transketolase'	'nearly identical (1116) AT2G45290 | Symbols: | transketolase, putative | chr2:18672737-18675589 FORWARDnearly identical (1199) TKTC_MAIZE Transketolase, chloroplast (EC 2.2.1.1) (TK) - Zea mays (Maize)nearly identical (1216) loc_os06g04270 12006.m05156 protein transketolase, chloroplast precursor, putative, expressed TktA PRK05899 PRK12753 PRK12754 Transketolase_N TPP_TK COG3959 Transket_pyr COG…	PACid:19703693	; transketolase, chloroplast precursor, putative, expressed	AT2G45290.1	LOC_Os06g04270.1		Transketolase	biological_process;metabolic process	GO:0008150;GO:0008152	biological_process;metabolic process	GO:0008150;GO:0008152	biological_process;metabolic process	GO:0008150;GO:0008152
	si001300m	0.32588	0.716937	0	0	#NAME?	0.342444	0.57336	'1.3.8'	'PS.calvin cycle.transketolase'	'highly similar to ( 763) AT2G45290 | Symbols: | transketolase, putative | chr2:18672737-18675589 FORWARDhighly similar to ( 782) TKTC_MAIZE Transketolase, chloroplast (EC 2.2.1.1) (TK) - Zea mays (Maize)highly similar to ( 858) loc_os04g19740 12004.m07133 protein transketolase, chloroplast precursor, putative, expressed TktA PRK05899 PRK12753 PRK12754 Transketolase_N Transket_pyr COG3958 TPP_TK …	PACid:19678903	; transketolase, chloroplast precursor, putative, expressed	AT2G45290.1	LOC_Os04g19740.1		Transketolase	biological_process;metabolic process	GO:0008150;GO:0008152	biological_process;metabolic process	GO:0008150;GO:0008152	biological_process;metabolic process	GO:0008150;GO:0008152
Seita.5G381500	si000472m	23.0429	15.2676	29.5223	1.93366	0.951333	0.108138	0.23923	'1.3.8'	'PS.calvin cycle.transketolase'	'nearly identical (1120) AT2G45290 | Symbols: | transketolase, putative | chr2:18672737-18675589 FORWARDnearly identical (1147) TKTC_MAIZE Transketolase, chloroplast (EC 2.2.1.1) (TK) - Zea mays (Maize)nearly identical (1248) loc_os04g19740 12004.m07133 protein transketolase, chloroplast precursor, putative, expressed TktA PRK05899 PRK12753 PRK12754 Transketolase_N TPP_TK COG3959 Transket_pyr COG…	PACid:19678901	; transketolase, chloroplast precursor, putative, expressed	AT2G45290.1	LOC_Os04g19740.1	GRMZM2G010494_T01	Transketolase	biological_process;metabolic process	GO:0008150;GO:0008152	biological_process;metabolic process	GO:0008150;GO:0008152	biological_process;metabolic process	GO:0008150;GO:0008152
Seita.4G023100	si005927m	17118.6	24150.9	11258.3	0.466166	-1.10108	6.66e-09	8.66e-08	'1.3.8'	'PS.calvin cycle.transketolase'	'nearly identical (1208) AT2G45290 | Symbols: | transketolase, putative | chr2:18672737-18675589 FORWARDnearly identical (1328) TKTC_MAIZE Transketolase, chloroplast (EC 2.2.1.1) (TK) - Zea mays (Maize)nearly identical (1285) loc_os06g04270 12006.m05156 protein transketolase, chloroplast precursor, putative, expressed TktA PRK05899 PRK12753 PRK12754 Transketolase_N TPP_TK COG3959 Transket_pyr COG…	PACid:19703939	; transketolase, chloroplast precursor, putative, expressed	AT2G45290.1	LOC_Os06g04270.1	GRMZM2G033208_T01	Transketolase	biological_process;metabolic process	GO:0008150;GO:0008152	biological_process;metabolic process	GO:0008150;GO:0008152	biological_process;metabolic process	GO:0008150;GO:0008152
Seita.5G384700	si001775m	6936.5	10396.6	4053.04	0.389841	-1.35904	1.49e-12	3.32e-11	'1.3.9'	'PS.calvin cycle.seduheptulose bisphosphatase'	'highly similar to ( 573) AT3G55800 | Symbols: SBPASE | SBPASE (sedoheptulose-bisphosphatase); phosphoric ester hydrolase/ sedoheptulose-bisphosphatase | chr3:20709640-20711421 FORWARDhighly similar to ( 686) S17P_WHEAT Sedoheptulose-1,7-bisphosphatase, chloroplast precursor (EC 3.1.3.37) (Sedoheptulose-bisphosphatase) (SBPase) (SED(1,7)P2ase) - Triticum aestivum (Wheat)highly similar to ( 684) l…	PACid:19674555	SBPASE; fructose-1,6-bisphosphatase, putative, expressed	AT3G55800.1	LOC_Os04g16680.1	GRMZM6G741210_T01	sedoheptulose-bisphosphatase	biosynthetic process;carbohydrate metabolic process;cellular process;response to stress;response to biotic stimulus;photosynthesis;metabolic process	GO:0009058;GO:0005975;GO:0009987;GO:0006950;GO:0009607;GO:0015979;GO:0008152	biosynthetic process;carbohydrate metabolic process;cellular process;response to stress;response to biotic stimulus;photosynthesis;metabolic process	GO:0009058;GO:0005975;GO:0009987;GO:0006950;GO:0009607;GO:0015979;GO:0008152	biosynthetic process;carbohydrate metabolic process;cellular process;response to stress;response to biotic stimulus;photosynthesis;metabolic process	GO:0009058;GO:0005975;GO:0009987;GO:0006950;GO:0009607;GO:0015979;GO:0008152
Seita.9G430200	si038011m	724.603	675.677	765.375	1.13275	0.179833	0.34611	0.577665	'1.3'	'PS.calvin cycle'	'very weakly similar to (99.8) AT3G62410 | Symbols: CP12-2, CP12 | CP12-2; protein binding | chr3:23091006-23091401 FORWARDweakly similar to ( 105) loc_os03g19380 12003.m07355 protein CP12-2, putative, expressed no original description'	PACid:19682359	CP12,CP12-1; calvin cycle protein CP12, putative, expressed	AT2G47400.1	LOC_Os03g19380.1	GRMZM2G301823_T01	CP12 domain-containing protein 1	biosynthetic process;carbohydrate metabolic process;photosynthesis	GO:0009058;GO:0005975;GO:0015979	biosynthetic process;carbohydrate metabolic process;photosynthesis	GO:0009058;GO:0005975;GO:0015979	biosynthetic process;carbohydrate metabolic process;photosynthesis	GO:0009058;GO:0005975;GO:0015979
Seita.5G036800	si003343m	7621.2	9074.85	6409.82	0.706328	-0.50159	0.00649086	0.0227596	'1.3'	'PS.calvin cycle'	'very weakly similar to (84.3) AT3G62410 | Symbols: CP12-2, CP12 | CP12-2; protein binding | chr3:23091006-23091401 FORWARDweakly similar to ( 113) loc_os01g19740 12001.m08511 protein CP12-1, putative, expressed no original description'	PACid:19674388	CP12,CP12-2; calvin cycle protein CP12, putative, expressed	AT3G62410.1	LOC_Os01g19740.1	GRMZM2G480850_T01	CP12 domain-containing protein 2	biosynthetic process;carbohydrate metabolic process;photosynthesis	GO:0009058;GO:0005975;GO:0015979	biosynthetic process;carbohydrate metabolic process;photosynthesis	GO:0009058;GO:0005975;GO:0015979	biosynthetic process;carbohydrate metabolic process;photosynthesis	GO:0009058;GO:0005975;GO:0015979
Seita.5G240100	si002140m	0.137993	0	0.252987	Inf	Inf	1	1	'1.5.1'	'PS.carbon concentrating mechanism.C4'	'moderately similar to ( 264) AT5G14740 | Symbols: CA2, CA18, BETA CA2 | CA2 (CARBONIC ANHYDRASE 2); carbonate dehydratase/ zinc ion binding | chr5:4758257-4762315 FORWARDmoderately similar to ( 338) CAHC_HORVU Carbonic anhydrase, chloroplast precursor (EC 4.2.1.1) (Carbonate dehydratase) - Hordeum vulgare (Barley)moderately similar to ( 333) loc_os01g45274 12001.m150428 protein carbonic anhydras…	PACid:19675511	BETA CA2,CA18,CA2; carbonic anhydrase, chloroplast precursor, putative, expressed	AT5G14740.1	LOC_Os01g45274.2	GRMZM2G094165_T01	carbonic anhydrase 2	metabolic process;response to stress;response to biotic stimulus;biological_process	GO:0008152;GO:0006950;GO:0009607;GO:0008150	metabolic process;response to stress;response to biotic stimulus;biological_process	GO:0008152;GO:0006950;GO:0009607;GO:0008150	metabolic process;response to stress;response to biotic stimulus;biological_process	GO:0008152;GO:0006950;GO:0009607;GO:0008150
Seita.5G002900	si001693m	0	0	0	NA	NA	NA	NA	'1.5.1'	'PS.carbon concentrating mechanism.C4'	'moderately similar to ( 499) AT5G46110 | Symbols: APE2, TPT | APE2 (ACCLIMATION OF PHOTOSYNTHESIS TO ENVIRONMENT 2); antiporter/ triose-phosphate transmembrane transporter | chr5:18697606-18700223 FORWARDhighly similar to ( 527) TPT_MAIZE Triose phosphate/phosphate translocator, chloroplast precursor (cTPT) - Zea mays (Maize)highly similar to ( 534) loc_os01g13770 12001.m150534 protein triose ph…	PACid:19674969	APE2,TPT; DUF250 domain containing protein, putative, expressed	AT5G46110.1	LOC_Os01g13770.1	GRMZM2G070605_T01	Glucose-6-phosphate/phosphate translocator-related	transport;cellular process;response to abiotic stimulus	GO:0006810;GO:0009987;GO:0009628	transport;cellular process;response to abiotic stimulus	GO:0006810;GO:0009987;GO:0009628	transport;cellular process;response to abiotic stimulus	GO:0006810;GO:0009987;GO:0009628
Seita.2G335600	si030075m	0.24785	0.545269	0	0	#NAME?	0.41374	0.652048	'1.5.1'	'PS.carbon concentrating mechanism.C4'	'moderately similar to ( 435) AT1G61800 | Symbols: GPT2 | GPT2; antiporter/ glucose-6-phosphate transmembrane transporter | chr1:22824527-22826459 FORWARDmoderately similar to ( 211) TPT_PEA Triose phosphate/phosphate translocator, chloroplast precursor (cTPT) (p36) (E30) - Pisum sativum (Garden pea)moderately similar to ( 463) loc_os07g33910 12007.m07649 protein glucose-6-phosphate/phosphate tra…	PACid:19710888	ATGPT2,GPT2; transporter family protein, putative, expressed	AT1G61800.1	LOC_Os07g34006.1	GRMZM2G009223_T01	glucose-6-phosphate/phosphate translocator 2	transport;cellular process;biological_process;response to biotic stimulus;response to abiotic stimulus;photosynthesis	GO:0006810;GO:0009987;GO:0008150;GO:0009607;GO:0009628;GO:0015979	transport;cellular process;biological_process;response to biotic stimulus;response to abiotic stimulus;photosynthesis	GO:0006810;GO:0009987;GO:0008150;GO:0009607;GO:0009628;GO:0015979	transport;cellular process;biological_process;response to biotic stimulus;response to abiotic stimulus;photosynthesis	GO:0006810;GO:0009987;GO:0008150;GO:0009607;GO:0009628;GO:0015979
Seita.5G074200	si004557m	2.18858	2.64122	1.81138	0.685811	-0.544117	0.752897	0.954017	'1.5.1'	'PS.carbon concentrating mechanism.C4'	'nearly identical (1387) AT1G68750 | Symbols: ATPPC4 | ATPPC4; phosphoenolpyruvate carboxylase | chr1:25822942-25828104 REVERSEhighly similar to ( 598) CAPP2_CHLRE Phosphoenolpyruvate carboxylase 2 (EC 4.1.1.31) (PEP carboxylase 2) (PEPCase 2) (PEPC 2) - Chlamydomonas reinhardtiinearly identical (1669) loc_os01g02050 12001.m06847 protein phosphoenolpyruvate carboxylase 4, putative, expressedPRK00…	PACid:19674635	ATPPC4,PPC4; phosphoenolpyruvate carboxylase, putative, expressed	AT1G68750.1	LOC_Os01g02050.1	GRMZM2G082780_T02	phosphoenolpyruvate carboxylase 4	generation of precursor metabolites and energy;catabolic process	GO:0006091;GO:0009056	generation of precursor metabolites and energy;catabolic process	GO:0006091;GO:0009056	generation of precursor metabolites and energy;catabolic process	GO:0006091;GO:0009056
Seita.3G084000	si024795m	13.3216	3.30257	21.6708	6.5618	2.71409	2.76e-07	2.67e-06	'1.5.1'	'PS.carbon concentrating mechanism.C4'	'moderately similar to ( 464) AT5G46110 | Symbols: APE2, TPT | APE2 (ACCLIMATION OF PHOTOSYNTHESIS TO ENVIRONMENT 2); antiporter/ triose-phosphate transmembrane transporter | chr5:18697606-18700223 FORWARDmoderately similar to ( 462) TPT_SPIOL Triose phosphate/phosphate translocator, chloroplast precursor (cTPT) (p36) (E29) - Spinacia oleracea (Spinach)highly similar to ( 506) loc_os05g15160 1200…	PACid:19699070	APE2,TPT; phosphate/phosphate translocator, putative, expressed	AT5G46110.1	LOC_Os05g15160.1	GRMZM2G083344_T03	Glucose-6-phosphate/phosphate translocator-related	transport;cellular process;response to abiotic stimulus	GO:0006810;GO:0009987;GO:0009628	transport;cellular process;response to abiotic stimulus	GO:0006810;GO:0009987;GO:0009628	transport;cellular process;response to abiotic stimulus	GO:0006810;GO:0009987;GO:0009628
Seita.5G314300	si000808m	31.6193	9.33343	50.1908	5.37753	2.42694	0.0528417	0.133562	'1.5.1'	'PS.carbon concentrating mechanism.C4'	'highly similar to ( 914) AT5G11670 | Symbols: ATNADP-ME2 | ATNADP-ME2 (NADP-malic enzyme 2); malate dehydrogenase (oxaloacetate-decarboxylating) (NADP+)/ malic enzyme/ oxidoreductase, acting on NADH or NADPH, NAD or NADP as acceptor | chr5:3754456-3758040 FORWARDhighly similar to ( 945) MAOX_VITVI NADP-dependent malic enzyme (EC 1.1.1.40) (NADP-ME) - Vitis vinifera (Grape)nearly identical (1078)…	PACid:19678492	ATNADP-ME3,NADP-ME3; NADP-dependent malic enzyme, putative, expressed	AT5G25880.1	LOC_Os01g54030.1	GRMZM2G118770_T01	NADP-malic enzyme 3	cellular component organization;metabolic process;cellular process	GO:0016043;GO:0008152;GO:0009987	cellular component organization;metabolic process;cellular process	GO:0016043;GO:0008152;GO:0009987	cellular component organization;metabolic process;cellular process	GO:0016043;GO:0008152;GO:0009987
Seita.2G235500	si030616m	38.6004	31.4073	44.5945	1.41988	0.505766	0.128348	0.273834	'1.5.1'	'PS.carbon concentrating mechanism.C4'	'moderately similar to ( 316) AT4G33580 | Symbols: ATBCA5, BCA5 | carbonic anhydrase family protein / carbonate dehydratase family protein | chr4:16139406-16141363 FORWARDmoderately similar to ( 206) CAHC_SPIOL Carbonic anhydrase, chloroplast precursor (EC 4.2.1.1) (Carbonate dehydratase) - Spinacia oleracea (Spinach)highly similar to ( 508) loc_os09g28910 12009.m22242 protein carbonic anhydrase,…	PACid:19710765	ATBCA5,BCA5; carbonic anhydrase, chloroplast precursor, putative, expressed	AT4G33580.1	LOC_Os09g28910.2	GRMZM2G414528_T01	beta carbonic anhydrase 5	biological_process	GO:0008150	biological_process	GO:0008150	biological_process	GO:0008150
Seita.5G301800	si000774m	44.9046	39.9203	49.0582	1.22891	0.297374	0.448698	0.688914	'1.5.1'	'PS.carbon concentrating mechanism.C4'	'highly similar to ( 995) AT5G25880 | Symbols: ATNADP-ME3 | ATNADP-ME3 (NADP-malic enzyme 3); malate dehydrogenase (oxaloacetate-decarboxylating) (NADP+)/ malic enzyme/ oxidoreductase, acting on NADH or NADPH, NAD or NADP as acceptor | chr5:9024549-9028260 FORWARDnearly identical (1040) MAOX_VITVI NADP-dependent malic enzyme (EC 1.1.1.40) (NADP-ME) - Vitis vinifera (Grape)nearly identical (1150) …	PACid:19673409	ATNADP-ME3,NADP-ME3; NADP-dependent malic enzyme, putative, expressed	AT5G25880.1	LOC_Os01g52500.3	GRMZM2G159724_T03	NADP-malic enzyme 3	cellular component organization;post-embryonic development;metabolic process;cellular process;biosynthetic process;lipid metabolic process;reproduction;embryo development	GO:0016043;GO:0009791;GO:0008152;GO:0009987;GO:0009058;GO:0006629;GO:0000003;GO:0009790	cellular component organization;post-embryonic development;metabolic process;cellular process;biosynthetic process;lipid metabolic process;reproduction;embryo development	GO:0016043;GO:0009791;GO:0008152;GO:0009987;GO:0009058;GO:0006629;GO:0000003;GO:0009790	cellular component organization;post-embryonic development;metabolic process;cellular process;biosynthetic process;lipid metabolic process;reproduction;embryo development	GO:0016043;GO:0009791;GO:0008152;GO:0009987;GO:0009058;GO:0006629;GO:0000003;GO:0009790
Seita.5G324500	si000184m	30.6797	50.7625	13.9439	0.27469	-1.86413	0.000229849	0.00119495	'1.5.1'	'PS.carbon concentrating mechanism.C4'	'nearly identical (1670) AT3G14940 | Symbols: ATPPC3 | ATPPC3 (PHOSPHOENOLPYRUVATE CARBOXYLASE 3); phosphoenolpyruvate carboxylase | chr3:5025584-5029476 FORWARDnearly identical (1875) CAPP1_SACHY Phosphoenolpyruvate carboxylase, housekeeping isozyme (EC 4.1.1.31) (PEPCase) (PEPC) - Saccharum hybrid (Sugarcane)nearly identical (1730) loc_os01g55350 12001.m11694 protein phosphoenolpyruvate carboxy…	PACid:19677648	ATPEPC1,ATPPC1,PEPC1,PPC1; phosphoenolpyruvate carboxylase, putative, expressed	AT1G53310.1	LOC_Os08g27840.1	GRMZM2G110714_T02	phosphoenolpyruvate carboxylase 1	generation of precursor metabolites and energy;catabolic process;response to extracellular stimulus;cell communication;response to stress;cellular component organization	GO:0006091;GO:0009056;GO:0009991;GO:0007154;GO:0006950;GO:0016043	generation of precursor metabolites and energy;catabolic process;response to extracellular stimulus;cell communication;response to stress;cellular component organization	GO:0006091;GO:0009056;GO:0009991;GO:0007154;GO:0006950;GO:0016043	generation of precursor metabolites and energy;catabolic process;response to extracellular stimulus;cell communication;response to stress;cellular component organization	GO:0006091;GO:0009056;GO:0009991;GO:0007154;GO:0006950;GO:0016043
Seita.3G109300	si021600m	151.905	59.4409	228.958	3.85186	1.94556	4.74e-08	5.26e-07	'1.5.1'	'PS.carbon concentrating mechanism.C4'	'highly similar to ( 940) AT5G25880 | Symbols: ATNADP-ME3 | ATNADP-ME3 (NADP-malic enzyme 3); malate dehydrogenase (oxaloacetate-decarboxylating) (NADP+)/ malic enzyme/ oxidoreductase, acting on NADH or NADPH, NAD or NADP as acceptor | chr5:9024549-9028260 FORWARDhighly similar to ( 985) MAOC_ORYSA NADP-dependent malic enzyme, chloroplast precursor (EC 1.1.1.40) (NADP-ME) - Oryza sativa (Rice)nea…	PACid:19702042	ATNADP-ME3,NADP-ME3; NADP-dependent malic enzyme, chloroplast precursor, putative, expressed	AT5G25880.1	LOC_Os05g09440.1	GRMZM5G886257_T01	NADP-malic enzyme 3	biosynthetic process;protein modification process;cellular component organization;metabolic process;cellular process	GO:0009058;GO:0006464;GO:0016043;GO:0008152;GO:0009987	biosynthetic process;protein modification process;cellular component organization;metabolic process;cellular process	GO:0009058;GO:0006464;GO:0016043;GO:0008152;GO:0009987	biosynthetic process;protein modification process;cellular component organization;metabolic process;cellular process	GO:0009058;GO:0006464;GO:0016043;GO:0008152;GO:0009987
Seita.2G167400	si030085m	70.7657	75.0396	67.2042	0.895583	-0.159101	0.897974	1	'1.5.1'	'PS.carbon concentrating mechanism.C4'	'moderately similar to ( 428) AT5G33320 | Symbols: CUE1, PPT, ARAPPT | CUE1 (CAB UNDEREXPRESSED 1); antiporter/ triose-phosphate transmembrane transporter | chr5:12588950-12591408 FORWARDmoderately similar to ( 212) TPT_PEA Triose phosphate/phosphate translocator, chloroplast precursor (cTPT) (p36) (E30) - Pisum sativum (Garden pea)highly similar to ( 556) loc_os09g12600 12009.m22060 protein trio…	PACid:19710633	ARAPPT,CUE1,PPT; phosphate/phosphate translocator, putative, expressed	AT5G33320.1	LOC_Os09g12600.1	GRMZM2G047404_T01	Glucose-6-phosphate/phosphate translocator-related	transport;cellular process	GO:0006810;GO:0009987	transport;cellular process	GO:0006810;GO:0009987	transport;cellular process	GO:0006810;GO:0009987
Seita.6G039700	si013907m	184.004	219.649	154.299	0.70248	-0.50947	0.0230545	0.066766	'1.5.1'	'PS.carbon concentrating mechanism.C4'	'moderately similar to ( 476) AT1G61800 | Symbols: GPT2 | GPT2; antiporter/ glucose-6-phosphate transmembrane transporter | chr1:22824527-22826459 FORWARDmoderately similar to ( 222) TPT_PEA Triose phosphate/phosphate translocator, chloroplast precursor (cTPT) (p36) (E30) - Pisum sativum (Garden pea)highly similar to ( 576) loc_os08g08840 12008.m080099 protein glucose-6-phosphate/phosphate transl…	PACid:19691618	ATGPT2,GPT2; phosphate/phosphate translocator, putative, expressed	AT1G61800.1	LOC_Os08g08840.1	GRMZM2G180720_T03	glucose-6-phosphate/phosphate translocator 2	transport;cellular process;biological_process;response to biotic stimulus;response to abiotic stimulus;photosynthesis	GO:0006810;GO:0009987;GO:0008150;GO:0009607;GO:0009628;GO:0015979	transport;cellular process;biological_process;response to biotic stimulus;response to abiotic stimulus;photosynthesis	GO:0006810;GO:0009987;GO:0008150;GO:0009607;GO:0009628;GO:0015979	transport;cellular process;biological_process;response to biotic stimulus;response to abiotic stimulus;photosynthesis	GO:0006810;GO:0009987;GO:0008150;GO:0009607;GO:0009628;GO:0015979
Seita.3G102000	si022164m	213.313	311.373	131.596	0.42263	-1.24253	3.96e-08	4.45e-07	'1.5.1'	'PS.carbon concentrating mechanism.C4'	'moderately similar to ( 350) AT5G33320 | Symbols: CUE1, PPT, ARAPPT | CUE1 (CAB UNDEREXPRESSED 1); antiporter/ triose-phosphate transmembrane transporter | chr5:12588950-12591408 FORWARDweakly similar to ( 189) TPT_PEA Triose phosphate/phosphate translocator, chloroplast precursor (cTPT) (p36) (E30) - Pisum sativum (Garden pea)highly similar to ( 503) loc_os05g07870 12005.m05305 protein triose p…	PACid:19699714	ARAPPT,CUE1,PPT; triose phosphate/phosphate translocator, non-green plastid,chloroplast precursor, putative, expressed	AT5G33320.1	LOC_Os05g07870.1	GRMZM2G008642_T01	Glucose-6-phosphate/phosphate translocator-related	transport;cellular process	GO:0006810;GO:0009987	transport;cellular process	GO:0006810;GO:0009987	transport;cellular process	GO:0006810;GO:0009987
Seita.9G200600	si034747m	1015.86	1220.99	844.91	0.691988	-0.531182	0.00713947	0.0246882	'1.5.1'	'PS.carbon concentrating mechanism.C4'	'highly similar to ( 825) AT4G00570 | Symbols: | malate oxidoreductase, putative | chr4:242817-246522 REVERSEhighly similar to ( 832) MAON_SOLTU NAD-dependent malic enzyme 59 kDa isoform, mitochondrial precursor (EC 1.1.1.39) (NAD-ME) - Solanum tuberosum (Potato)nearly identical (1012) loc_os10g35960 12010.m50425 protein NAD-dependent malic enzyme 59 kDa isoform, mitochondrial precursor, putative…	PACid:19685444	NAD-ME2; NAD-dependent malic enzyme, mitochondrial precursor, putative, expressed	AT4G00570.1	LOC_Os10g35960.1	GRMZM2G085747_T05	NAD-dependent malic enzyme 2	metabolic process;cellular process	GO:0008152;GO:0009987	metabolic process;cellular process	GO:0008152;GO:0009987	metabolic process;cellular process	GO:0008152;GO:0009987
Seita.1G020700	si016228m	1571.1	1451.54	1670.74	1.15101	0.202903	0.329087	0.556961	'1.5.1'	'PS.carbon concentrating mechanism.C4'	'nearly identical (1619) AT3G14940 | Symbols: ATPPC3 | ATPPC3 (PHOSPHOENOLPYRUVATE CARBOXYLASE 3); phosphoenolpyruvate carboxylase | chr3:5025584-5029476 FORWARDnearly identical (1848) CAPP1_SORBI Phosphoenolpyruvate carboxylase 1 (EC 4.1.1.31) (PEPCase 1) (PEPC 1) (CP21) - Sorghum bicolor (Sorghum) (Sorghum vulgare)nearly identical (1823) loc_os02g14770 12002.m100156 protein phosphoenolpyruvate …	PACid:19690412	ATPPC3,PPC3; phosphoenolpyruvate carboxylase, putative, expressed	AT3G14940.1	LOC_Os02g14770.1	GRMZM2G074122_T01	phosphoenolpyruvate carboxylase 3	generation of precursor metabolites and energy;catabolic process;metabolic process	GO:0006091;GO:0009056;GO:0008152	generation of precursor metabolites and energy;catabolic process;metabolic process	GO:0006091;GO:0009056;GO:0008152	generation of precursor metabolites and energy;catabolic process;metabolic process	GO:0006091;GO:0009056;GO:0008152
Seita.2G322000	si029215m	1270.35	1488.08	1088.91	0.731752	-0.450573	0.0202402	0.0598428	'1.5.1'	'PS.carbon concentrating mechanism.C4'	'highly similar to ( 901) AT2G13560 | Symbols: | malate oxidoreductase, putative | chr2:5650089-5655103 FORWARDhighly similar to ( 882) MAOM_SOLTU NAD-dependent malic enzyme 62 kDa isoform, mitochondrial precursor (EC 1.1.1.39) (NAD-ME) - Solanum tuberosum (Potato)nearly identical (1044) loc_os07g31380 12007.m07407 protein NAD-dependent malic enzyme 62 kDa isoform, mitochondrial precursor, putati…	PACid:19711541	NAD-ME1; NAD-dependent malic enzyme, mitochondrial precursor, putative, expressed	AT2G13560.1	LOC_Os07g31380.1	GRMZM2G406672_T01	NAD-dependent malic enzyme 1	metabolic process;cellular process;response to stress;response to abiotic stimulus	GO:0008152;GO:0009987;GO:0006950;GO:0009628	metabolic process;cellular process;response to stress;response to abiotic stimulus	GO:0008152;GO:0009987;GO:0006950;GO:0009628	metabolic process;cellular process;response to stress;response to abiotic stimulus	GO:0008152;GO:0009987;GO:0006950;GO:0009628
Seita.2G173700	si028826m	2795.75	2312.11	3198.79	1.38349	0.468317	0.028265	0.0792907	'1.5.1'	'PS.carbon concentrating mechanism.C4'	'nearly identical (1662) AT1G53310 | Symbols: ATPPC1 | ATPPC1 (PHOSPHOENOLPYRUVATE CARBOXYLASE 1); catalytic/ phosphoenolpyruvate carboxylase | chr1:19884261-19888070 REVERSEnearly identical (1838) CAPP2_MAIZE Phosphoenolpyruvate carboxylase 2 (EC 4.1.1.31) (PEPCase 2) (PEPC 2) - Zea mays (Maize)nearly identical (1799) loc_os09g14670 12009.m04730 protein phosphoenolpyruvate carboxylase 2, putativ…	PACid:19711548	ATPEPC1,ATPPC1,PEPC1,PPC1; phosphoenolpyruvate carboxylase, putative, expressed	AT1G53310.1	LOC_Os09g14670.1	GRMZM2G473001_T01	phosphoenolpyruvate carboxylase 1	generation of precursor metabolites and energy;catabolic process;response to extracellular stimulus;cell communication;response to stress;cellular component organization	GO:0006091;GO:0009056;GO:0009991;GO:0007154;GO:0006950;GO:0016043	generation of precursor metabolites and energy;catabolic process;response to extracellular stimulus;cell communication;response to stress;cellular component organization	GO:0006091;GO:0009056;GO:0009991;GO:0007154;GO:0006950;GO:0016043	generation of precursor metabolites and energy;catabolic process;response to extracellular stimulus;cell communication;response to stress;cellular component organization	GO:0006091;GO:0009056;GO:0009991;GO:0007154;GO:0006950;GO:0016043
Seita.5G134300	si000645m	2867.73	3651.42	2214.65	0.60652	-0.721374	0.0734318	0.174513	'1.5.1'	'PS.carbon concentrating mechanism.C4'	'highly similar to ( 849) AT5G25880 | Symbols: ATNADP-ME3 | ATNADP-ME3 (NADP-malic enzyme 3); malate dehydrogenase (oxaloacetate-decarboxylating) (NADP+)/ malic enzyme/ oxidoreductase, acting on NADH or NADPH, NAD or NADP as acceptor | chr5:9024549-9028260 FORWARDhighly similar to ( 962) MAOC_ORYSA NADP-dependent malic enzyme, chloroplast precursor (EC 1.1.1.40) (NADP-ME) - Oryza sativa (Rice)hig…	PACid:19676451	ATNADP-ME3,NADP-ME3; NADP-dependent malic enzyme, chloroplast precursor, putative, expressed	AT5G25880.1	LOC_Os01g09320.1	GRMZM2G085019_T01	NADP-malic enzyme 3	cellular component organization;post-embryonic development;metabolic process;cellular process;biosynthetic process;lipid metabolic process;reproduction;embryo development	GO:0016043;GO:0009791;GO:0008152;GO:0009987;GO:0009058;GO:0006629;GO:0000003;GO:0009790	cellular component organization;post-embryonic development;metabolic process;cellular process;biosynthetic process;lipid metabolic process;reproduction;embryo development	GO:0016043;GO:0009791;GO:0008152;GO:0009987;GO:0009058;GO:0006629;GO:0000003;GO:0009790	cellular component organization;post-embryonic development;metabolic process;cellular process;biosynthetic process;lipid metabolic process;reproduction;embryo development	GO:0016043;GO:0009791;GO:0008152;GO:0009987;GO:0009058;GO:0006629;GO:0000003;GO:0009790
Seita.6G118800	si013874m	12197	16570	8552.8	0.516161	-0.954106	2.26e-06	1.83e-05	'1.5.1'	'PS.carbon concentrating mechanism.C4'	'moderately similar to ( 427) AT5G33320 | Symbols: CUE1, PPT, ARAPPT | CUE1 (CAB UNDEREXPRESSED 1); antiporter/ triose-phosphate transmembrane transporter | chr5:12588950-12591408 FORWARDmoderately similar to ( 221) TPT_PEA Triose phosphate/phosphate translocator, chloroplast precursor (cTPT) (p36) (E30) - Pisum sativum (Garden pea)highly similar to ( 544) loc_os08g25624 12008.m26834 protein trio…	PACid:19692968	ARAPPT,CUE1,PPT; phosphate/phosphate translocator, putative, expressed	AT5G33320.1	LOC_Os08g25624.1	GRMZM2G174107_T01	Glucose-6-phosphate/phosphate translocator-related	transport;cellular process	GO:0006810;GO:0009987	transport;cellular process	GO:0006810;GO:0009987	transport;cellular process	GO:0006810;GO:0009987
Seita.5G240000	si003882m	90854.6	120768	65926.7	0.545896	-0.873302	0.000145377	0.000792904	'1.5.1'	'PS.carbon concentrating mechanism.C4'	'moderately similar to ( 244) AT5G14740 | Symbols: CA2, CA18, BETA CA2 | CA2 (CARBONIC ANHYDRASE 2); carbonate dehydratase/ zinc ion binding | chr5:4758257-4762315 FORWARDmoderately similar to ( 339) CAHC_HORVU Carbonic anhydrase, chloroplast precursor (EC 4.2.1.1) (Carbonate dehydratase) - Hordeum vulgare (Barley)moderately similar to ( 330) loc_os01g45274 12001.m150428 protein carbonic anhydras…	PACid:19675442	BETA CA2,CA18,CA2; carbonic anhydrase, chloroplast precursor, putative, expressed	AT5G14740.2	LOC_Os01g45274.2	GRMZM2G121878_T03	carbonic anhydrase 2	metabolic process;response to stress;response to biotic stimulus;biological_process	GO:0008152;GO:0006950;GO:0009607;GO:0008150	metabolic process;response to stress;response to biotic stimulus;biological_process	GO:0008152;GO:0006950;GO:0009607;GO:0008150	metabolic process;response to stress;response to biotic stimulus;biological_process	GO:0008152;GO:0006950;GO:0009607;GO:0008150
Seita.4G175200	si005789m	458794	605395	336627	0.556045	-0.846725	3.99e-05	0.000249327	'1.5.1'	'PS.carbon concentrating mechanism.C4'	'nearly identical (1550) AT2G42600 | Symbols: ATPPC2 | ATPPC2 (PHOSPHOENOLPYRUVATE CARBOXYLASE 2); catalytic/ phosphoenolpyruvate carboxylase | chr2:17734541-17738679 REVERSEnearly identical (1657) CAPP1_MAIZE Phosphoenolpyruvate carboxylase 1 (EC 4.1.1.31) (PEPCase 1) (PEPC 1) - Zea mays (Maize)nearly identical (1651) loc_os02g14770 12002.m100156 protein phosphoenolpyruvate carboxylase 1, putati…	PACid:19705787	ATPPC2,PPC2; phosphoenolpyruvate carboxylase, putative, expressed	AT2G42600.1	LOC_Os02g14770.1	GRMZM2G083841_T01	phosphoenolpyruvate carboxylase 2	generation of precursor metabolites and energy;catabolic process;metabolic process	GO:0006091;GO:0009056;GO:0008152	generation of precursor metabolites and energy;catabolic process;metabolic process	GO:0006091;GO:0009056;GO:0008152	generation of precursor metabolites and energy;catabolic process;metabolic process	GO:0006091;GO:0009056;GO:0008152
Seita.6G123900	si014276m	3335.24	4616.64	2267.4	0.491136	-1.02581	6.66e-07	5.98e-06	'1'	'PS'	'moderately similar to ( 298) AT5G38660 | Symbols: APE1 | APE1 (ACCLIMATION OF PHOTOSYNTHESIS TO ENVIRONMENT) | chr5:15473285-15475497 REVERSEmoderately similar to ( 345) loc_os08g27010 12008.m06714 protein APE1, putative, expressed no original description'	PACid:19691807	APE1; APE1, putative, expressed	AT5G38660.1	LOC_Os08g27010.1	GRMZM2G099367_T01	acclimation of photosynthesis to environment	biological_process	GO:0008150	biological_process	GO:0008150	biological_process	GO:0008150
	si036327m	0.117618	0	0.215634	Inf	Inf	1	1	'10.1.1.1'	'cell wall.precursor synthesis.NDP sugar pyrophosphorylase.GDP mannose'	'highly similar to ( 654) AT2G39770 | Symbols: CYT1, VTC1, SOZ1, EMB101, GMP1 | CYT1 (CYTOKINESIS DEFECTIVE 1); mannose-1-phosphate guanylyltransferase/ nucleotidyltransferase | chr2:16589401-16590741 FORWARDhighly similar to ( 704) loc_os03g16150 12003.m07052 protein mannose-1-phosphate guanyltransferase, putative, expressed GCD1 NTP_transferase RfbA GlmU GlgC glgC GalU COG1213 LicC no original …	PACid:19682466	CYT1,EMB101,GMP1,SOZ1,VTC1; mannose-1-phosphate guanyltransferase, putative, expressed	AT2G39770.1	LOC_Os03g16150.1		Glucose-1-phosphate adenylyltransferase family protein	biological_process;response to stress;response to biotic stimulus;response to endogenous stimulus;response to abiotic stimulus;biosynthetic process;cellular process;carbohydrate metabolic process	GO:0008150;GO:0006950;GO:0009607;GO:0009719;GO:0009628;GO:0009058;GO:0009987;GO:0005975	biological_process;response to stress;response to biotic stimulus;response to endogenous stimulus;response to abiotic stimulus;biosynthetic process;cellular process;carbohydrate metabolic process	GO:0008150;GO:0006950;GO:0009607;GO:0009719;GO:0009628;GO:0009058;GO:0009987;GO:0005975	biological_process;response to stress;response to biotic stimulus;response to endogenous stimulus;response to abiotic stimulus;biosynthetic process;cellular process;carbohydrate metabolic process	GO:0008150;GO:0006950;GO:0009607;GO:0009719;GO:0009628;GO:0009058;GO:0009987;GO:0005975
	si001969m	0.109959	0.241909	0	0	#NAME?	0.769337	0.954017	'10.1.1.1'	'cell wall.precursor synthesis.NDP sugar pyrophosphorylase.GDP mannose'	'highly similar to ( 665) AT2G39770 | Symbols: CYT1, VTC1, SOZ1, EMB101, GMP1 | CYT1 (CYTOKINESIS DEFECTIVE 1); mannose-1-phosphate guanylyltransferase/ nucleotidyltransferase | chr2:16589401-16590741 FORWARDhighly similar to ( 700) loc_os08g13930 12008.m26632 protein mannose-1-phosphate guanyltransferase, putative, expressed GCD1 NTP_transferase RfbA GlmU GlgC glgC GalU LicC COG1213 no original …	PACid:19678019	CYT1,EMB101,GMP1,SOZ1,VTC1; mannose-1-phosphate guanyltransferase, putative, expressed	AT2G39770.1	LOC_Os08g13930.1		Glucose-1-phosphate adenylyltransferase family protein	biological_process;response to stress;response to biotic stimulus;response to endogenous stimulus;response to abiotic stimulus;biosynthetic process;cellular process;carbohydrate metabolic process	GO:0008150;GO:0006950;GO:0009607;GO:0009719;GO:0009628;GO:0009058;GO:0009987;GO:0005975	biological_process;response to stress;response to biotic stimulus;response to endogenous stimulus;response to abiotic stimulus;biosynthetic process;cellular process;carbohydrate metabolic process	GO:0008150;GO:0006950;GO:0009607;GO:0009719;GO:0009628;GO:0009058;GO:0009987;GO:0005975	biological_process;response to stress;response to biotic stimulus;response to endogenous stimulus;response to abiotic stimulus;biosynthetic process;cellular process;carbohydrate metabolic process	GO:0008150;GO:0006950;GO:0009607;GO:0009719;GO:0009628;GO:0009058;GO:0009987;GO:0005975
	si001872m	2.66373	1.55794	3.58522	2.30125	1.20242	0.213665	0.405182	'10.1.1.1'	'cell wall.precursor synthesis.NDP sugar pyrophosphorylase.GDP mannose'	'highly similar to ( 667) AT2G39770 | Symbols: CYT1, VTC1, SOZ1, EMB101, GMP1 | CYT1 (CYTOKINESIS DEFECTIVE 1); mannose-1-phosphate guanylyltransferase/ nucleotidyltransferase | chr2:16589401-16590741 FORWARDhighly similar to ( 703) loc_os08g13930 12008.m26632 protein mannose-1-phosphate guanyltransferase, putative, expressed GCD1 NTP_transferase RfbA GlmU GlgC glgC GalU LicC COG1213 no original …	PACid:19678018	CYT1,EMB101,GMP1,SOZ1,VTC1; mannose-1-phosphate guanyltransferase, putative, expressed	AT2G39770.1	LOC_Os08g13930.1		Glucose-1-phosphate adenylyltransferase family protein	biological_process;response to stress;response to biotic stimulus;response to endogenous stimulus;response to abiotic stimulus;biosynthetic process;cellular process;carbohydrate metabolic process	GO:0008150;GO:0006950;GO:0009607;GO:0009719;GO:0009628;GO:0009058;GO:0009987;GO:0005975	biological_process;response to stress;response to biotic stimulus;response to endogenous stimulus;response to abiotic stimulus;biosynthetic process;cellular process;carbohydrate metabolic process	GO:0008150;GO:0006950;GO:0009607;GO:0009719;GO:0009628;GO:0009058;GO:0009987;GO:0005975	biological_process;response to stress;response to biotic stimulus;response to endogenous stimulus;response to abiotic stimulus;biosynthetic process;cellular process;carbohydrate metabolic process	GO:0008150;GO:0006950;GO:0009607;GO:0009719;GO:0009628;GO:0009058;GO:0009987;GO:0005975
	si002379m	4.70397	4.26337	5.07113	1.18947	0.250315	0.772459	0.956188	'10.1.1.1'	'cell wall.precursor synthesis.NDP sugar pyrophosphorylase.GDP mannose'	'highly similar to ( 559) AT2G39770 | Symbols: CYT1, VTC1, SOZ1, EMB101, GMP1 | CYT1 (CYTOKINESIS DEFECTIVE 1); mannose-1-phosphate guanylyltransferase/ nucleotidyltransferase | chr2:16589401-16590741 FORWARDhighly similar to ( 587) loc_os08g13930 12008.m26632 protein mannose-1-phosphate guanyltransferase, putative, expressed GCD1 NTP_transferase GlmU GlgC RfbA glgC no original description'	PACid:19678020	CYT1,EMB101,GMP1,SOZ1,VTC1; mannose-1-phosphate guanyltransferase, putative, expressed	AT2G39770.1	LOC_Os08g13930.1		Glucose-1-phosphate adenylyltransferase family protein	biological_process;response to stress;response to biotic stimulus;response to endogenous stimulus;response to abiotic stimulus;biosynthetic process;cellular process;carbohydrate metabolic process	GO:0008150;GO:0006950;GO:0009607;GO:0009719;GO:0009628;GO:0009058;GO:0009987;GO:0005975	biological_process;response to stress;response to biotic stimulus;response to endogenous stimulus;response to abiotic stimulus;biosynthetic process;cellular process;carbohydrate metabolic process	GO:0008150;GO:0006950;GO:0009607;GO:0009719;GO:0009628;GO:0009058;GO:0009987;GO:0005975	biological_process;response to stress;response to biotic stimulus;response to endogenous stimulus;response to abiotic stimulus;biosynthetic process;cellular process;carbohydrate metabolic process	GO:0008150;GO:0006950;GO:0009607;GO:0009719;GO:0009628;GO:0009058;GO:0009987;GO:0005975
Seita.9G460100	si036322m	5.30277	6.80769	4.04868	0.594721	-0.749714	0.276114	0.489928	'10.1.1.1'	'cell wall.precursor synthesis.NDP sugar pyrophosphorylase.GDP mannose'	'highly similar to ( 654) AT2G39770 | Symbols: CYT1, VTC1, SOZ1, EMB101, GMP1 | CYT1 (CYTOKINESIS DEFECTIVE 1); mannose-1-phosphate guanylyltransferase/ nucleotidyltransferase | chr2:16589401-16590741 FORWARDhighly similar to ( 704) loc_os03g16150 12003.m07052 protein mannose-1-phosphate guanyltransferase, putative, expressed GCD1 NTP_transferase RfbA GlmU GlgC glgC GalU COG1213 LicC no original …	PACid:19682465	CYT1,EMB101,GMP1,SOZ1,VTC1; mannose-1-phosphate guanyltransferase, putative, expressed	AT2G39770.1	LOC_Os03g16150.1	GRMZM2G160506_T03	Glucose-1-phosphate adenylyltransferase family protein	biological_process;response to stress;response to biotic stimulus;response to endogenous stimulus;response to abiotic stimulus;biosynthetic process;cellular process;carbohydrate metabolic process	GO:0008150;GO:0006950;GO:0009607;GO:0009719;GO:0009628;GO:0009058;GO:0009987;GO:0005975	biological_process;response to stress;response to biotic stimulus;response to endogenous stimulus;response to abiotic stimulus;biosynthetic process;cellular process;carbohydrate metabolic process	GO:0008150;GO:0006950;GO:0009607;GO:0009719;GO:0009628;GO:0009058;GO:0009987;GO:0005975	biological_process;response to stress;response to biotic stimulus;response to endogenous stimulus;response to abiotic stimulus;biosynthetic process;cellular process;carbohydrate metabolic process	GO:0008150;GO:0006950;GO:0009607;GO:0009719;GO:0009628;GO:0009058;GO:0009987;GO:0005975
Seita.5G380300	si001333m	28.2097	22.1767	33.2372	1.49874	0.583754	0.137754	0.289079	'10.1.1.1'	'cell wall.precursor synthesis.NDP sugar pyrophosphorylase.GDP mannose'	'highly similar to ( 669) AT2G39770 | Symbols: CYT1, VTC1, SOZ1, EMB101, GMP1 | CYT1 (CYTOKINESIS DEFECTIVE 1); mannose-1-phosphate guanylyltransferase/ nucleotidyltransferase | chr2:16589401-16590741 FORWARDhighly similar to ( 706) loc_os08g13930 12008.m26632 protein mannose-1-phosphate guanyltransferase, putative, expressed GCD1 NTP_transferase RfbA GlmU GlgC glgC GalU LicC COG1213 no original …	PACid:19678017	CYT1,EMB101,GMP1,SOZ1,VTC1; mannose-1-phosphate guanyltransferase, putative, expressed	AT2G39770.1	LOC_Os08g13930.1	GRMZM2G149265_T03	Glucose-1-phosphate adenylyltransferase family protein	biological_process;response to stress;response to biotic stimulus;response to endogenous stimulus;response to abiotic stimulus;biosynthetic process;cellular process;carbohydrate metabolic process	GO:0008150;GO:0006950;GO:0009607;GO:0009719;GO:0009628;GO:0009058;GO:0009987;GO:0005975	biological_process;response to stress;response to biotic stimulus;response to endogenous stimulus;response to abiotic stimulus;biosynthetic process;cellular process;carbohydrate metabolic process	GO:0008150;GO:0006950;GO:0009607;GO:0009719;GO:0009628;GO:0009058;GO:0009987;GO:0005975	biological_process;response to stress;response to biotic stimulus;response to endogenous stimulus;response to abiotic stimulus;biosynthetic process;cellular process;carbohydrate metabolic process	GO:0008150;GO:0006950;GO:0009607;GO:0009719;GO:0009628;GO:0009058;GO:0009987;GO:0005975
Seita.7G328700	si010432m	155.612	153.418	157.441	1.02622	0.0373409	0.998822	1	'10.1.1.1'	'cell wall.precursor synthesis.NDP sugar pyrophosphorylase.GDP mannose'	'highly similar to ( 662) AT2G39770 | Symbols: CYT1, VTC1, SOZ1, EMB101, GMP1 | CYT1 (CYTOKINESIS DEFECTIVE 1); mannose-1-phosphate guanylyltransferase/ nucleotidyltransferase | chr2:16589401-16590741 FORWARDhighly similar to ( 697) loc_os08g13930 12008.m26632 protein mannose-1-phosphate guanyltransferase, putative, expressed GCD1 NTP_transferase RfbA GlmU GlgC glgC GalU COG1213 LicC no original …	PACid:19693925	CYT1,EMB101,GMP1,SOZ1,VTC1; mannose-1-phosphate guanyltransferase, putative, expressed	AT2G39770.1	LOC_Os08g13930.1		Glucose-1-phosphate adenylyltransferase family protein	biological_process;response to stress;response to biotic stimulus;response to endogenous stimulus;response to abiotic stimulus;biosynthetic process;cellular process;carbohydrate metabolic process	GO:0008150;GO:0006950;GO:0009607;GO:0009719;GO:0009628;GO:0009058;GO:0009987;GO:0005975	biological_process;response to stress;response to biotic stimulus;response to endogenous stimulus;response to abiotic stimulus;biosynthetic process;cellular process;carbohydrate metabolic process	GO:0008150;GO:0006950;GO:0009607;GO:0009719;GO:0009628;GO:0009058;GO:0009987;GO:0005975	biological_process;response to stress;response to biotic stimulus;response to endogenous stimulus;response to abiotic stimulus;biosynthetic process;cellular process;carbohydrate metabolic process	GO:0008150;GO:0006950;GO:0009607;GO:0009719;GO:0009628;GO:0009058;GO:0009987;GO:0005975
Seita.4G242100	si005943m	0	0	0	NA	NA	NA	NA	'10.1.1.20'	'cell wall.precursor synthesis.NDP sugar pyrophosphorylase.multiple NDP-Sugars'	'highly similar to ( 961) AT5G52560 | Symbols: ATUSP | ATUSP (ARABIDOPSIS THALIANA UDP-SUGAR PYROPHOSPHORYLASE); UTP-monosaccharide-1-phosphate uridylyltransferase/ UTP:arabinose-1-phosphate uridylyltransferase/ UTP:galactose-1-phosphate uridylyltransferase/ UTP:glucose-1-phosphate uridylyltransferase/ UTP:xy | chr5:21331230-21334573 FORWARDnearly identical (1128) loc_os06g48760 12006.m091778 pro…	PACid:19702944	ATUSP,USP; UTP--glucose-1-phosphate uridylyltransferase, putative, expressed	AT5G52560.1	LOC_Os06g48760.1	GRMZM2G161493_T01	UDP-sugar pyrophosphorylase	nucleobase, nucleoside, nucleotide and nucleic acid metabolic process;carbohydrate metabolic process;multicellular organismal development;metabolic process;cellular process;biological_process	GO:0006139;GO:0005975;GO:0007275;GO:0008152;GO:0009987;GO:0008150	nucleobase, nucleoside, nucleotide and nucleic acid metabolic process;carbohydrate metabolic process;multicellular organismal development;metabolic process;cellular process;biological_process	GO:0006139;GO:0005975;GO:0007275;GO:0008152;GO:0009987;GO:0008150	nucleobase, nucleoside, nucleotide and nucleic acid metabolic process;carbohydrate metabolic process;multicellular organismal development;metabolic process;cellular process;biological_process	GO:0006139;GO:0005975;GO:0007275;GO:0008152;GO:0009987;GO:0008150
	si005944m	0	0	0	NA	NA	NA	NA	'10.1.1.20'	'cell wall.precursor synthesis.NDP sugar pyrophosphorylase.multiple NDP-Sugars'	'highly similar to ( 961) AT5G52560 | Symbols: ATUSP | ATUSP (ARABIDOPSIS THALIANA UDP-SUGAR PYROPHOSPHORYLASE); UTP-monosaccharide-1-phosphate uridylyltransferase/ UTP:arabinose-1-phosphate uridylyltransferase/ UTP:galactose-1-phosphate uridylyltransferase/ UTP:glucose-1-phosphate uridylyltransferase/ UTP:xy | chr5:21331230-21334573 FORWARDnearly identical (1128) loc_os06g48760 12006.m091778 pro…	PACid:19702945	ATUSP,USP; UTP--glucose-1-phosphate uridylyltransferase, putative, expressed	AT5G52560.1	LOC_Os06g48760.1		UDP-sugar pyrophosphorylase	nucleobase, nucleoside, nucleotide and nucleic acid metabolic process;carbohydrate metabolic process;multicellular organismal development;metabolic process;cellular process;biological_process	GO:0006139;GO:0005975;GO:0007275;GO:0008152;GO:0009987;GO:0008150	nucleobase, nucleoside, nucleotide and nucleic acid metabolic process;carbohydrate metabolic process;multicellular organismal development;metabolic process;cellular process;biological_process	GO:0006139;GO:0005975;GO:0007275;GO:0008152;GO:0009987;GO:0008150	nucleobase, nucleoside, nucleotide and nucleic acid metabolic process;carbohydrate metabolic process;multicellular organismal development;metabolic process;cellular process;biological_process	GO:0006139;GO:0005975;GO:0007275;GO:0008152;GO:0009987;GO:0008150
	si005945m	0	0	0	NA	NA	NA	NA	'10.1.1.20'	'cell wall.precursor synthesis.NDP sugar pyrophosphorylase.multiple NDP-Sugars'	'highly similar to ( 960) AT5G52560 | Symbols: ATUSP | ATUSP (ARABIDOPSIS THALIANA UDP-SUGAR PYROPHOSPHORYLASE); UTP-monosaccharide-1-phosphate uridylyltransferase/ UTP:arabinose-1-phosphate uridylyltransferase/ UTP:galactose-1-phosphate uridylyltransferase/ UTP:glucose-1-phosphate uridylyltransferase/ UTP:xy | chr5:21331230-21334573 FORWARDnearly identical (1127) loc_os06g48760 12006.m091778 pro…	PACid:19702946	ATUSP,USP; UTP--glucose-1-phosphate uridylyltransferase, putative, expressed	AT5G52560.1	LOC_Os06g48760.1		UDP-sugar pyrophosphorylase	nucleobase, nucleoside, nucleotide and nucleic acid metabolic process;carbohydrate metabolic process;multicellular organismal development;metabolic process;cellular process;biological_process	GO:0006139;GO:0005975;GO:0007275;GO:0008152;GO:0009987;GO:0008150	nucleobase, nucleoside, nucleotide and nucleic acid metabolic process;carbohydrate metabolic process;multicellular organismal development;metabolic process;cellular process;biological_process	GO:0006139;GO:0005975;GO:0007275;GO:0008152;GO:0009987;GO:0008150	nucleobase, nucleoside, nucleotide and nucleic acid metabolic process;carbohydrate metabolic process;multicellular organismal development;metabolic process;cellular process;biological_process	GO:0006139;GO:0005975;GO:0007275;GO:0008152;GO:0009987;GO:0008150
Seita.7G313500	si012193m	10.2437	8.46053	11.7297	1.3864	0.471341	0.4069	0.64495	'10.1.1.20'	'cell wall.precursor synthesis.NDP sugar pyrophosphorylase.multiple NDP-Sugars'	'highly similar to ( 919) AT5G52560 | Symbols: ATUSP | ATUSP (ARABIDOPSIS THALIANA UDP-SUGAR PYROPHOSPHORYLASE); UTP-monosaccharide-1-phosphate uridylyltransferase/ UTP:arabinose-1-phosphate uridylyltransferase/ UTP:galactose-1-phosphate uridylyltransferase/ UTP:glucose-1-phosphate uridylyltransferase/ UTP:xy | chr5:21331230-21334573 FORWARDnearly identical (1060) loc_os06g48760 12006.m091778 pro…	PACid:19696357	ATUSP,USP; UTP--glucose-1-phosphate uridylyltransferase, putative, expressed	AT5G52560.1	LOC_Os06g48760.1		UDP-sugar pyrophosphorylase	nucleobase, nucleoside, nucleotide and nucleic acid metabolic process;carbohydrate metabolic process;multicellular organismal development;metabolic process;cellular process;biological_process	GO:0006139;GO:0005975;GO:0007275;GO:0008152;GO:0009987;GO:0008150	nucleobase, nucleoside, nucleotide and nucleic acid metabolic process;carbohydrate metabolic process;multicellular organismal development;metabolic process;cellular process;biological_process	GO:0006139;GO:0005975;GO:0007275;GO:0008152;GO:0009987;GO:0008150	nucleobase, nucleoside, nucleotide and nucleic acid metabolic process;carbohydrate metabolic process;multicellular organismal development;metabolic process;cellular process;biological_process	GO:0006139;GO:0005975;GO:0007275;GO:0008152;GO:0009987;GO:0008150
Seita.3G084800	si021402m	21.7886	9.45951	32.0628	3.38948	1.76106	1.82e-05	0.000122688	'10.1.10'	'cell wall.precursor synthesis.UDP-glucose 4,6-dehydratase'	'nearly identical (1165) AT1G78570 | Symbols: RHM1, ROL1, ATRHM1 | RHM1 (RHAMNOSE BIOSYNTHESIS 1); UDP-L-rhamnose synthase/ UDP-glucose 4,6-dehydratase/ catalytic | chr1:29550110-29552207 FORWARDweakly similar to ( 102) ARAE2_ORYSA Probable UDP-arabinose 4-epimerase 2 (EC 5.1.3.5) (UDP-D-xylose 4-epimerase 2) (UDP-galactose 4-epimerase-like protein 2) (OsUEL-2) - Oryza sativa (Rice)nearly identic…	PACid:19700830	ATRHM1,RHM1,ROL1; NAD dependent epimerase/dehydratase family domain containing protein, expressed	AT1G78570.1	LOC_Os03g17000.2	GRMZM2G031311_T02	rhamnose biosynthesis 1	transport;signal transduction;response to endogenous stimulus;biosynthetic process;cellular process;secondary metabolic process;nucleobase, nucleoside, nucleotide and nucleic acid metabolic process	GO:0006810;GO:0007165;GO:0009719;GO:0009058;GO:0009987;GO:0019748;GO:0006139	transport;signal transduction;response to endogenous stimulus;biosynthetic process;cellular process;secondary metabolic process;nucleobase, nucleoside, nucleotide and nucleic acid metabolic process	GO:0006810;GO:0007165;GO:0009719;GO:0009058;GO:0009987;GO:0019748;GO:0006139	transport;signal transduction;response to endogenous stimulus;biosynthetic process;cellular process;secondary metabolic process;nucleobase, nucleoside, nucleotide and nucleic acid metabolic process	GO:0006810;GO:0007165;GO:0009719;GO:0009058;GO:0009987;GO:0019748;GO:0006139
	si020182m	38.1096	9.54493	61.9136	6.48654	2.69745	1.15e-14	3.35e-13	'10.1.10'	'cell wall.precursor synthesis.UDP-glucose 4,6-dehydratase'	'moderately similar to ( 356) AT1G53500 | Symbols: MUM4, RHM2, ATRHM2, ATMUM4 | MUM4 (MUCILAGE-MODIFIED 4); UDP-4-keto-6-deoxy-glucose-3,5-epimerase/ UDP-4-keto-rhamnose-4-keto-reductase/ UDP-L-rhamnose synthase/ UDP-glucose 4,6-dehydratase/ catalytic | chr1:19967157-19969239 REVERSEvery weakly similar to (81.3) ARAE2_ORYSA Probable UDP-arabinose 4-epimerase 2 (EC 5.1.3.5) (UDP-D-xylose 4-epimera…	PACid:19687957	ATRHM3,RHM3; NAD dependent epimerase/dehydratase family domain containing protein, expressed	AT3G14790.1	LOC_Os03g17000.2		rhamnose biosynthesis 3	transport;signal transduction;response to endogenous stimulus;biosynthetic process;cellular process;secondary metabolic process;nucleobase, nucleoside, nucleotide and nucleic acid metabolic process	GO:0006810;GO:0007165;GO:0009719;GO:0009058;GO:0009987;GO:0019748;GO:0006139	transport;signal transduction;response to endogenous stimulus;biosynthetic process;cellular process;secondary metabolic process;nucleobase, nucleoside, nucleotide and nucleic acid metabolic process	GO:0006810;GO:0007165;GO:0009719;GO:0009058;GO:0009987;GO:0019748;GO:0006139	transport;signal transduction;response to endogenous stimulus;biosynthetic process;cellular process;secondary metabolic process;nucleobase, nucleoside, nucleotide and nucleic acid metabolic process	GO:0006810;GO:0007165;GO:0009719;GO:0009058;GO:0009987;GO:0019748;GO:0006139
Seita.1G026500	si019226m	36.562	34.3511	38.4043	1.11799	0.160911	0.83205	1	'10.1.10'	'cell wall.precursor synthesis.UDP-glucose 4,6-dehydratase'	'highly similar to ( 584) AT1G78570 | Symbols: RHM1, ROL1, ATRHM1 | RHM1 (RHAMNOSE BIOSYNTHESIS 1); UDP-L-rhamnose synthase/ UDP-glucose 4,6-dehydratase/ catalytic | chr1:29550110-29552207 FORWARDvery weakly similar to (98.2) ARAE2_ORYSA Probable UDP-arabinose 4-epimerase 2 (EC 5.1.3.5) (UDP-D-xylose 4-epimerase 2) (UDP-galactose 4-epimerase-like protein 2) (OsUEL-2) - Oryza sativa (Rice)highly s…	PACid:19687414	ATRHM3,RHM3; NAD dependent epimerase/dehydratase family domain containing protein, expressed	AT3G14790.1	LOC_Os03g17000.2		rhamnose biosynthesis 3	transport;signal transduction;response to endogenous stimulus;biosynthetic process;cellular process;secondary metabolic process;nucleobase, nucleoside, nucleotide and nucleic acid metabolic process	GO:0006810;GO:0007165;GO:0009719;GO:0009058;GO:0009987;GO:0019748;GO:0006139	transport;signal transduction;response to endogenous stimulus;biosynthetic process;cellular process;secondary metabolic process;nucleobase, nucleoside, nucleotide and nucleic acid metabolic process	GO:0006810;GO:0007165;GO:0009719;GO:0009058;GO:0009987;GO:0019748;GO:0006139	transport;signal transduction;response to endogenous stimulus;biosynthetic process;cellular process;secondary metabolic process;nucleobase, nucleoside, nucleotide and nucleic acid metabolic process	GO:0006810;GO:0007165;GO:0009719;GO:0009058;GO:0009987;GO:0019748;GO:0006139
Seita.9G451000	si034557m	274.945	353.975	209.086	0.59068	-0.759551	0.0574741	0.143032	'10.1.10'	'cell wall.precursor synthesis.UDP-glucose 4,6-dehydratase'	'nearly identical (1189) AT1G78570 | Symbols: RHM1, ROL1, ATRHM1 | RHM1 (RHAMNOSE BIOSYNTHESIS 1); UDP-L-rhamnose synthase/ UDP-glucose 4,6-dehydratase/ catalytic | chr1:29550110-29552207 FORWARDweakly similar to ( 108) ARAE3_ORYSA Probable UDP-arabinose 4-epimerase 3 (EC 5.1.3.5) (UDP-D-xylose 4-epimerase 3) (UDP-galactose 4-epimerase-like protein 3) (OsUEL-3) - Oryza sativa (Rice)nearly identic…	PACid:19683352	ATRHM1,RHM1,ROL1; NAD dependent epimerase/dehydratase family domain containing protein, expressed	AT1G78570.1	LOC_Os03g17000.2		rhamnose biosynthesis 1	transport;signal transduction;response to endogenous stimulus;biosynthetic process;cellular process;secondary metabolic process;nucleobase, nucleoside, nucleotide and nucleic acid metabolic process	GO:0006810;GO:0007165;GO:0009719;GO:0009058;GO:0009987;GO:0019748;GO:0006139	transport;signal transduction;response to endogenous stimulus;biosynthetic process;cellular process;secondary metabolic process;nucleobase, nucleoside, nucleotide and nucleic acid metabolic process	GO:0006810;GO:0007165;GO:0009719;GO:0009058;GO:0009987;GO:0019748;GO:0006139	transport;signal transduction;response to endogenous stimulus;biosynthetic process;cellular process;secondary metabolic process;nucleobase, nucleoside, nucleotide and nucleic acid metabolic process	GO:0006810;GO:0007165;GO:0009719;GO:0009058;GO:0009987;GO:0019748;GO:0006139
Seita.1G271700	si017891m	452.572	575.415	350.203	0.608609	-0.716412	0.000881953	0.00395647	'10.1.10'	'cell wall.precursor synthesis.UDP-glucose 4,6-dehydratase'	'highly similar to ( 504) AT1G63000 | Symbols: NRS/ER, UER1 | NRS/ER (NUCLEOTIDE-RHAMNOSE SYNTHASE/EPIMERASE-REDUCTASE); UDP-4-keto-6-deoxy-glucose-3,5-epimerase/ UDP-4-keto-rhamnose-4-keto-reductase/ dTDP-4-dehydrorhamnose 3,5-epimerase/ dTDP-4-dehydrorhamnose reductase | chr1:23342510-23343859 FORWARDhighly similar to ( 539) loc_os02g45540 12002.m09591 protein dTDP-4-dehydrorhamnose reductase, …	PACid:19690205	NRS/ER,UER1; synthase, putative, expressed	AT1G63000.1	LOC_Os02g45540.1	GRMZM2G072911_T01	nucleotide-rhamnose synthase/epimerase-reductase	metabolic process;nucleobase, nucleoside, nucleotide and nucleic acid metabolic process;biosynthetic process	GO:0008152;GO:0006139;GO:0009058	metabolic process;nucleobase, nucleoside, nucleotide and nucleic acid metabolic process;biosynthetic process	GO:0008152;GO:0006139;GO:0009058	metabolic process;nucleobase, nucleoside, nucleotide and nucleic acid metabolic process;biosynthetic process	GO:0008152;GO:0006139;GO:0009058
Seita.9G451100	si034554m	776.53	882.928	687.865	0.779073	-0.36017	0.308191	0.531302	'10.1.10'	'cell wall.precursor synthesis.UDP-glucose 4,6-dehydratase'	'nearly identical (1192) AT1G78570 | Symbols: RHM1, ROL1, ATRHM1 | RHM1 (RHAMNOSE BIOSYNTHESIS 1); UDP-L-rhamnose synthase/ UDP-glucose 4,6-dehydratase/ catalytic | chr1:29550110-29552207 FORWARDweakly similar to ( 108) ARAE3_ORYSA Probable UDP-arabinose 4-epimerase 3 (EC 5.1.3.5) (UDP-D-xylose 4-epimerase 3) (UDP-galactose 4-epimerase-like protein 3) (OsUEL-3) - Oryza sativa (Rice)nearly identic…	PACid:19683277	ATRHM1,RHM1,ROL1; NAD dependent epimerase/dehydratase family domain containing protein, expressed	AT1G78570.1	LOC_Os03g17000.2	GRMZM2G166767_T01	rhamnose biosynthesis 1	transport;signal transduction;response to endogenous stimulus;biosynthetic process;cellular process;secondary metabolic process;nucleobase, nucleoside, nucleotide and nucleic acid metabolic process	GO:0006810;GO:0007165;GO:0009719;GO:0009058;GO:0009987;GO:0019748;GO:0006139	transport;signal transduction;response to endogenous stimulus;biosynthetic process;cellular process;secondary metabolic process;nucleobase, nucleoside, nucleotide and nucleic acid metabolic process	GO:0006810;GO:0007165;GO:0009719;GO:0009058;GO:0009987;GO:0019748;GO:0006139	transport;signal transduction;response to endogenous stimulus;biosynthetic process;cellular process;secondary metabolic process;nucleobase, nucleoside, nucleotide and nucleic acid metabolic process	GO:0006810;GO:0007165;GO:0009719;GO:0009058;GO:0009987;GO:0019748;GO:0006139
Seita.1G081100	si017691m	48.4763	34.4785	60.1412	1.74431	0.802658	0.0516248	0.131024	'10.1.12.1'	'cell wall.precursor synthesis.KDO pathway.arabinose-5-phosphate isomerase'	'moderately similar to ( 408) AT3G54690 | Symbols: | sugar isomerase (SIS) domain-containing protein / CBS domain-containing protein | chr3:20246586-20247810 FORWARDhighly similar to ( 560) loc_os02g06360 12002.m05984 protein expressed proteingutQ PRK10892 GutQ CBS_pair_KpsF_GutQ_assoc RpiR CBS no original description'	PACid:19689371	; uncharacterized protein CPn_0526/CP_0226/CPj0526/CpB0547, putative, expressed	AT3G54690.1	LOC_Os02g06360.1	GRMZM2G012143_T01	Sugar isomerase (SIS) family protein	carbohydrate metabolic process	GO:0005975	carbohydrate metabolic process	GO:0005975	carbohydrate metabolic process	GO:0005975
Seita.3G147800	si022814m	175.455	202.078	153.27	0.758472	-0.398833	0.0731165	0.173903	'10.1.12.4'	'cell wall.precursor synthesis.KDO pathway.CMP-KDO Synthetase'	'moderately similar to ( 441) AT1G53000 | Symbols: | cytidylyltransferase family | chr1:19745330-19747133 REVERSEhighly similar to ( 516) loc_os05g48750 12005.m08946 protein 3-deoxy-manno-octulosonate cytidylyltransferase, putative, expressedPRK05450 KdsB CTP_transf_3 no original description'	PACid:19700151	KDSB; 3-deoxy-manno-octulosonate cytidylyltransferase, putative, expressed	AT1G53000.1	LOC_Os05g48750.1	GRMZM2G119256_T02	Nucleotide-diphospho-sugar transferases superfamily protein	biosynthetic process;carbohydrate metabolic process;cellular process;lipid metabolic process;metabolic process	GO:0009058;GO:0005975;GO:0009987;GO:0006629;GO:0008152	biosynthetic process;carbohydrate metabolic process;cellular process;lipid metabolic process;metabolic process	GO:0009058;GO:0005975;GO:0009987;GO:0006629;GO:0008152	biosynthetic process;carbohydrate metabolic process;cellular process;lipid metabolic process;metabolic process	GO:0009058;GO:0005975;GO:0009987;GO:0006629;GO:0008152
Seita.3G119400	si022477m	0	0	0	NA	NA	NA	NA	'10.1.2'	'cell wall.precursor synthesis.UGE'	'highly similar to ( 561) AT4G10960 | Symbols: UGE5 | UGE5 (UDP-D-glucose/UDP-D-galactose 4-epimerase 5); UDP-glucose 4-epimerase/ protein dimerization | chr4:6716083-6718472 REVERSEmoderately similar to ( 468) GALE1_PEA UDP-glucose 4-epimerase (EC 5.1.3.2) (Galactowaldenase) (UDP-galactose 4-epimerase) - Pisum sativum (Garden pea)highly similar to ( 640) loc_os05g51670 12005.m27995 protein UDP-g…	PACid:19701932	UGE5; NAD dependent epimerase/dehydratase family protein, putative, expressed	AT4G10960.1	LOC_Os05g51670.1	GRMZM2G038598_T01	UDP-D-glucose/UDP-D-galactose 4-epimerase 5	metabolic process;cellular process	GO:0008152;GO:0009987	metabolic process;cellular process	GO:0008152;GO:0009987	metabolic process;cellular process	GO:0008152;GO:0009987
	si022486m	0	0	0	NA	NA	NA	NA	'10.1.2'	'cell wall.precursor synthesis.UGE'	'highly similar to ( 566) AT4G10960 | Symbols: UGE5 | UGE5 (UDP-D-glucose/UDP-D-galactose 4-epimerase 5); UDP-glucose 4-epimerase/ protein dimerization | chr4:6716083-6718472 REVERSEmoderately similar to ( 473) GALE1_PEA UDP-glucose 4-epimerase (EC 5.1.3.2) (Galactowaldenase) (UDP-galactose 4-epimerase) - Pisum sativum (Garden pea)highly similar to ( 645) loc_os05g51670 12005.m27995 protein UDP-g…	PACid:19701933	UGE5; NAD dependent epimerase/dehydratase family protein, putative, expressed	AT4G10960.1	LOC_Os05g51670.1		UDP-D-glucose/UDP-D-galactose 4-epimerase 5	metabolic process;cellular process	GO:0008152;GO:0009987	metabolic process;cellular process	GO:0008152;GO:0009987	metabolic process;cellular process	GO:0008152;GO:0009987
	si022677m	0	0	0	NA	NA	NA	NA	'10.1.2'	'cell wall.precursor synthesis.UGE'	'moderately similar to ( 486) AT4G10960 | Symbols: UGE5 | UGE5 (UDP-D-glucose/UDP-D-galactose 4-epimerase 5); UDP-glucose 4-epimerase/ protein dimerization | chr4:6716083-6718472 REVERSEmoderately similar to ( 403) GALE1_PEA UDP-glucose 4-epimerase (EC 5.1.3.2) (Galactowaldenase) (UDP-galactose 4-epimerase) - Pisum sativum (Garden pea)highly similar to ( 556) loc_os05g51670 12005.m27995 protein U…	PACid:19701934	UGE5; NAD dependent epimerase/dehydratase family protein, putative, expressed	AT4G10960.1	LOC_Os05g51670.1		UDP-D-glucose/UDP-D-galactose 4-epimerase 5	metabolic process;cellular process	GO:0008152;GO:0009987	metabolic process;cellular process	GO:0008152;GO:0009987	metabolic process;cellular process	GO:0008152;GO:0009987
	si022738m	2.63482	4.9557	0.700754	0.141404	-2.82211	0.00564508	0.0201211	'10.1.2'	'cell wall.precursor synthesis.UGE'	'moderately similar to ( 494) AT4G23920 | Symbols: UGE2 | UGE2 (UDP-D-glucose/UDP-D-galactose 4-epimerase 2); UDP-glucose 4-epimerase/ protein dimerization | chr4:12431416-12433666 FORWARDmoderately similar to ( 415) GALE1_PEA UDP-glucose 4-epimerase (EC 5.1.3.2) (Galactowaldenase) (UDP-galactose 4-epimerase) - Pisum sativum (Garden pea)highly similar to ( 561) loc_os05g51670 12005.m27995 protein…	PACid:19701935	ATUGE2,UGE2; NAD dependent epimerase/dehydratase family protein, putative, expressed	AT4G23920.1	LOC_Os05g51670.2		UDP-D-glucose/UDP-D-galactose 4-epimerase 2	metabolic process;cellular process	GO:0008152;GO:0009987	metabolic process;cellular process	GO:0008152;GO:0009987	metabolic process;cellular process	GO:0008152;GO:0009987
	si022919m	11.4908	18.1318	5.95655	0.328514	-1.60597	0.00862588	0.0290363	'10.1.2'	'cell wall.precursor synthesis.UGE'	'moderately similar to ( 443) AT4G23920 | Symbols: UGE2 | UGE2 (UDP-D-glucose/UDP-D-galactose 4-epimerase 2); UDP-glucose 4-epimerase/ protein dimerization | chr4:12431416-12433666 FORWARDmoderately similar to ( 366) GALE1_PEA UDP-glucose 4-epimerase (EC 5.1.3.2) (Galactowaldenase) (UDP-galactose 4-epimerase) - Pisum sativum (Garden pea)highly similar to ( 506) loc_os05g51670 12005.m27995 protein…	PACid:19701936	ATUGE2,UGE2; NAD dependent epimerase/dehydratase family protein, putative, expressed	AT4G23920.1	LOC_Os05g51670.2		UDP-D-glucose/UDP-D-galactose 4-epimerase 2	metabolic process;cellular process	GO:0008152;GO:0009987	metabolic process;cellular process	GO:0008152;GO:0009987	metabolic process;cellular process	GO:0008152;GO:0009987
	si023120m	16.5948	26.3434	8.47097	0.321559	-1.63684	0.0172161	0.0521905	'10.1.2'	'cell wall.precursor synthesis.UGE'	'moderately similar to ( 400) AT4G10960 | Symbols: UGE5 | UGE5 (UDP-D-glucose/UDP-D-galactose 4-epimerase 5); UDP-glucose 4-epimerase/ protein dimerization | chr4:6716083-6718472 REVERSEmoderately similar to ( 342) GALE1_PEA UDP-glucose 4-epimerase (EC 5.1.3.2) (Galactowaldenase) (UDP-galactose 4-epimerase) - Pisum sativum (Garden pea)moderately similar to ( 440) loc_os05g51670 12005.m27995 prote…	PACid:19701938	UGE5; NAD dependent epimerase/dehydratase family protein, putative, expressed	AT4G10960.1	LOC_Os05g51670.1		UDP-D-glucose/UDP-D-galactose 4-epimerase 5	metabolic process;cellular process	GO:0008152;GO:0009987	metabolic process;cellular process	GO:0008152;GO:0009987	metabolic process;cellular process	GO:0008152;GO:0009987
Seita.9G434100	si035930m	164.813	179.88	152.256	0.846434	-0.24053	0.290451	0.508644	'10.1.2'	'cell wall.precursor synthesis.UGE'	'highly similar to ( 667) AT1G30620 | Symbols: HSR8, MUR4, UXE1 | MUR4 (MURUS 4); UDP-arabinose 4-epimerase/ catalytic | chr1:10855496-10857970 FORWARDhighly similar to ( 790) ARAE3_ORYSA Probable UDP-arabinose 4-epimerase 3 (EC 5.1.3.5) (UDP-D-xylose 4-epimerase 3) (UDP-galactose 4-epimerase-like protein 3) (OsUEL-3) - Oryza sativa (Rice)highly similar to ( 790) loc_os08g03570 12008.m04501 prote…	PACid:19685092	HSR8,MUR4,UXE1; NAD dependent epimerase/dehydratase family protein, putative, expressed	AT1G30620.1	LOC_Os08g03570.1	GRMZM2G000632_T01	NAD(P)-binding Rossmann-fold superfamily protein	metabolic process;nucleobase, nucleoside, nucleotide and nucleic acid metabolic process;biosynthetic process;carbohydrate metabolic process;cellular process	GO:0008152;GO:0006139;GO:0009058;GO:0005975;GO:0009987	metabolic process;nucleobase, nucleoside, nucleotide and nucleic acid metabolic process;biosynthetic process;carbohydrate metabolic process;cellular process	GO:0008152;GO:0006139;GO:0009058;GO:0005975;GO:0009987	metabolic process;nucleobase, nucleoside, nucleotide and nucleic acid metabolic process;biosynthetic process;carbohydrate metabolic process;cellular process	GO:0008152;GO:0006139;GO:0009058;GO:0005975;GO:0009987
Seita.2G176100	si030247m	152.179	204.297	108.748	0.532303	-0.90968	0.000155545	0.000842913	'10.1.2'	'cell wall.precursor synthesis.UGE'	'highly similar to ( 545) AT4G10960 | Symbols: UGE5 | UGE5 (UDP-D-glucose/UDP-D-galactose 4-epimerase 5); UDP-glucose 4-epimerase/ protein dimerization | chr4:6716083-6718472 REVERSEmoderately similar to ( 471) GALE1_PEA UDP-glucose 4-epimerase (EC 5.1.3.2) (Galactowaldenase) (UDP-galactose 4-epimerase) - Pisum sativum (Garden pea)highly similar to ( 635) loc_os09g15420 12009.m04803 protein UDP-g…	PACid:19712668	UGE5; NAD dependent epimerase/dehydratase family protein, putative, expressed	AT4G10960.1	LOC_Os09g15420.1	GRMZM2G138410_T01	UDP-D-glucose/UDP-D-galactose 4-epimerase 5	metabolic process;response to stress	GO:0008152;GO:0006950	metabolic process;response to stress	GO:0008152;GO:0006950	metabolic process;response to stress	GO:0008152;GO:0006950
	si023058m	223.421	405.251	71.8958	0.177411	-2.49484	1.05e-08	1.31e-07	'10.1.2'	'cell wall.precursor synthesis.UGE'	'moderately similar to ( 375) AT4G10960 | Symbols: UGE5 | UGE5 (UDP-D-glucose/UDP-D-galactose 4-epimerase 5); UDP-glucose 4-epimerase/ protein dimerization | chr4:6716083-6718472 REVERSEmoderately similar to ( 318) GALE1_PEA UDP-glucose 4-epimerase (EC 5.1.3.2) (Galactowaldenase) (UDP-galactose 4-epimerase) - Pisum sativum (Garden pea)moderately similar to ( 414) loc_os05g51670 12005.m27995 prote…	PACid:19701937	UGE5; NAD dependent epimerase/dehydratase family protein, putative, expressed	AT4G10960.1	LOC_Os05g51670.1		UDP-D-glucose/UDP-D-galactose 4-epimerase 5	metabolic process;cellular process	GO:0008152;GO:0009987	metabolic process;cellular process	GO:0008152;GO:0009987	metabolic process;cellular process	GO:0008152;GO:0009987
Seita.2G282600	si031983m	543.8	571.127	521.028	0.91228	-0.132451	0.640845	0.871118	'10.1.2'	'cell wall.precursor synthesis.UGE'	'moderately similar to ( 490) AT1G12780 | Symbols: UGE1 | UGE1 (UDP-D-glucose/UDP-D-galactose 4-epimerase 1); UDP-glucose 4-epimerase/ protein dimerization | chr1:4356124-4358120 REVERSEmoderately similar to ( 498) GALE1_PEA UDP-glucose 4-epimerase (EC 5.1.3.2) (Galactowaldenase) (UDP-galactose 4-epimerase) - Pisum sativum (Garden pea)highly similar to ( 504) loc_os09g35800 12009.m06531 protein U…	PACid:19711907	ATUGE1,UGE1; UDP-glucose 4-epimerase, putative, expressed	AT1G12780.1	LOC_Os09g35800.1	GRMZM2G052336_T01	UDP-D-glucose/UDP-D-galactose 4-epimerase 1	metabolic process;biosynthetic process;carbohydrate metabolic process;cellular process;response to stress	GO:0008152;GO:0009058;GO:0005975;GO:0009987;GO:0006950	metabolic process;biosynthetic process;carbohydrate metabolic process;cellular process;response to stress	GO:0008152;GO:0009058;GO:0005975;GO:0009987;GO:0006950	metabolic process;biosynthetic process;carbohydrate metabolic process;cellular process;response to stress	GO:0008152;GO:0009058;GO:0005975;GO:0009987;GO:0006950
Seita.6G130900	si013967m	1057.92	1592.19	612.704	0.384819	-1.37775	2.74e-11	5.05e-10	'10.1.2'	'cell wall.precursor synthesis.UGE'	'moderately similar to ( 483) AT4G10960 | Symbols: UGE5 | UGE5 (UDP-D-glucose/UDP-D-galactose 4-epimerase 5); UDP-glucose 4-epimerase/ protein dimerization | chr4:6716083-6718472 REVERSEmoderately similar to ( 432) GALE1_PEA UDP-glucose 4-epimerase (EC 5.1.3.2) (Galactowaldenase) (UDP-galactose 4-epimerase) - Pisum sativum (Garden pea)highly similar to ( 619) loc_os08g28730 12008.m06878 protein U…	PACid:19691922	UGE5; NAD dependent epimerase/dehydratase family protein, putative, expressed	AT4G10960.1	LOC_Os08g28730.1		UDP-D-glucose/UDP-D-galactose 4-epimerase 5	metabolic process;response to stress	GO:0008152;GO:0006950	metabolic process;response to stress	GO:0008152;GO:0006950	metabolic process;response to stress	GO:0008152;GO:0006950
Seita.8G176300	si026349m	32.8695	39.3275	27.4879	0.698949	-0.516741	0.146968	0.303522	'10.1.20'	'cell wall.precursor synthesis.phosphomannose isomerase'	'moderately similar to ( 422) AT1G67070 | Symbols: DIN9, PMI2 | DIN9 (DARK INDUCIBLE 9); mannose-6-phosphate isomerase | chr1:25042324-25044412 FORWARDhighly similar to ( 565) loc_os11g38810 12011.m07729 protein mannose-6-phosphate isomerase, putative, expressed PMI_typeI ManA no original description'	PACid:19708927	DIN9,PMI2; mannose-6-phosphate isomerase, putative, expressed	AT1G67070.1	LOC_Os01g03710.1	GRMZM2G456471_T01	Mannose-6-phosphate isomerase, type I	metabolic process;carbohydrate metabolic process;reproduction;post-embryonic development;embryo development	GO:0008152;GO:0005975;GO:0000003;GO:0009791;GO:0009790	metabolic process;carbohydrate metabolic process;reproduction;post-embryonic development;embryo development	GO:0008152;GO:0005975;GO:0000003;GO:0009791;GO:0009790	metabolic process;carbohydrate metabolic process;reproduction;post-embryonic development;embryo development	GO:0008152;GO:0005975;GO:0000003;GO:0009791;GO:0009790
Seita.5G087000	si001484m	233.557	336.113	148.094	0.440608	-1.18243	8.91e-08	9.46e-07	'10.1.20'	'cell wall.precursor synthesis.phosphomannose isomerase'	'moderately similar to ( 475) AT3G02570 | Symbols: MEE31, PMI1 | MEE31 (MATERNAL EFFECT EMBRYO ARREST 31); mannose-6-phosphate isomerase | chr3:543463-545478 REVERSEhighly similar to ( 690) loc_os01g03710 12001.m42847 protein mannose-6-phosphate isomerase, putative, expressed PMI_typeI ManA no original description'	PACid:19678047	MEE31,PMI1; mannose-6-phosphate isomerase, putative, expressed	AT3G02570.1	LOC_Os01g03710.1	GRMZM2G121066_T01	Mannose-6-phosphate isomerase, type I	metabolic process;carbohydrate metabolic process;reproduction;post-embryonic development;embryo development	GO:0008152;GO:0005975;GO:0000003;GO:0009791;GO:0009790	metabolic process;carbohydrate metabolic process;reproduction;post-embryonic development;embryo development	GO:0008152;GO:0005975;GO:0000003;GO:0009791;GO:0009790	metabolic process;carbohydrate metabolic process;reproduction;post-embryonic development;embryo development	GO:0008152;GO:0005975;GO:0000003;GO:0009791;GO:0009790
Seita.3G011800	si023057m	239.168	279.775	205.328	0.733904	-0.446336	0.0481481	0.123785	'10.1.21'	'cell wall.precursor synthesis.phosphomannomutase'	'moderately similar to ( 414) AT2G45790 | Symbols: ATPMM, PMM | PMM (PHOSPHOMANNOMUTASE); phosphomannomutase | chr2:18855876-18857753 FORWARDmoderately similar to ( 481) loc_os04g58580 12004.m101698 protein phosphomannomutase, putative, expressed PMM Cof no original description'	PACid:19701903	ATPMM,PMM; phosphomannomutase, putative, expressed	AT2G45790.1	LOC_Os04g58580.1	GRMZM2G165535_T01	phosphomannomutase	metabolic process;biosynthetic process;carbohydrate metabolic process;cellular process;response to stress;response to abiotic stimulus	GO:0008152;GO:0009058;GO:0005975;GO:0009987;GO:0006950;GO:0009628	metabolic process;biosynthetic process;carbohydrate metabolic process;cellular process;response to stress;response to abiotic stimulus	GO:0008152;GO:0009058;GO:0005975;GO:0009987;GO:0006950;GO:0009628	metabolic process;biosynthetic process;carbohydrate metabolic process;cellular process;response to stress;response to abiotic stimulus	GO:0008152;GO:0009058;GO:0005975;GO:0009987;GO:0006950;GO:0009628
Seita.7G230800	si010125m	113.787	219.917	25.3449	0.115248	-3.11719	2.95e-12	6.27e-11	'10.1.30.1'	'cell wall.precursor synthesis.sugar kinases.galacturonic acid kinase'	'moderately similar to ( 454) AT3G10700 | Symbols: | GHMP kinase family protein | chr3:3346789-3350863 REVERSEhighly similar to ( 681) loc_os04g51880 12004.m101645 protein galactokinase, putative, expressed GalK PRK05322 PRK03817 PRK05101 PRK00555 no original description'	PACid:19695863	GalAK; GHMP kinases ATP-binding protein, putative, expressed	AT3G10700.1	LOC_Os04g51880.1	GRMZM6G208469_T01	galacturonic acid kinase	carbohydrate metabolic process;cellular process	GO:0005975;GO:0009987	carbohydrate metabolic process;cellular process	GO:0005975;GO:0009987	carbohydrate metabolic process;cellular process	GO:0005975;GO:0009987
Seita.8G001000	si026565m	104.201	137.816	76.1885	0.552829	-0.855094	0.000410931	0.00200909	'10.1.30.3'	'cell wall.precursor synthesis.sugar kinases.glucuronic acid kinase'	'highly similar to ( 527) AT3G01640 | Symbols: | GHMP kinase family protein | chr3:239418-241198 FORWARDhighly similar to ( 569) loc_os11g11060 12011.m28759 protein ATP binding protein, putative, expressedERG12 no original description'	PACid:19708978	ATGLCAK,GLCAK; GHMP kinases ATP-binding protein, putative, expressed	AT3G01640.1	LOC_Os11g11060.1	GRMZM2G033930_T01	glucuronokinase G	metabolic process;cellular process;pollination;multicellular organismal development;carbohydrate metabolic process	GO:0008152;GO:0009987;GO:0009856;GO:0007275;GO:0005975	metabolic process;cellular process;pollination;multicellular organismal development;carbohydrate metabolic process	GO:0008152;GO:0009987;GO:0009856;GO:0007275;GO:0005975	metabolic process;cellular process;pollination;multicellular organismal development;carbohydrate metabolic process	GO:0008152;GO:0009987;GO:0009856;GO:0007275;GO:0005975
Seita.7G334700	si010355m	160.466	172.419	150.505	0.872905	-0.196103	0.453776	0.694545	'10.1.30.3'	'cell wall.precursor synthesis.sugar kinases.glucuronic acid kinase'	'highly similar to ( 520) AT3G01640 | Symbols: | GHMP kinase family protein | chr3:239418-241198 FORWARDhighly similar to ( 565) loc_os11g11060 12011.m28759 protein ATP binding protein, putative, expressedERG12 no original description'	PACid:19695412	ATGLCAK,GLCAK; GHMP kinases ATP-binding protein, putative, expressed	AT3G01640.1	LOC_Os11g11060.1	GRMZM2G033930_T01	glucuronokinase G	metabolic process;cellular process;pollination;multicellular organismal development;carbohydrate metabolic process	GO:0008152;GO:0009987;GO:0009856;GO:0007275;GO:0005975	metabolic process;cellular process;pollination;multicellular organismal development;carbohydrate metabolic process	GO:0008152;GO:0009987;GO:0009856;GO:0007275;GO:0005975	metabolic process;cellular process;pollination;multicellular organismal development;carbohydrate metabolic process	GO:0008152;GO:0009987;GO:0009856;GO:0007275;GO:0005975
Seita.9G085800	si035448m	0.563304	0	1.03272	Inf	Inf	0.275652	0.489225	'10.1.4'	'cell wall.precursor synthesis.UGD'	'highly similar to ( 905) AT3G29360 | Symbols: | UDP-glucose 6-dehydrogenase, putative | chr3:11267375-11268817 REVERSEhighly similar to ( 912) UGDH_SOYBN UDP-glucose 6-dehydrogenase (EC 1.1.1.22) (UDP-Glc dehydrogenase) (UDP-GlcDH) (UDPGDH) - Glycine max (Soybean)highly similar to ( 956) loc_os12g25700 12012.m26903 protein UDP-glucose 6-dehydrogenase, putative, expressed Ugd UDPG_MGDP_dh_N WecC …	PACid:19685324	; UDP-glucose 6-dehydrogenase, putative, expressed	AT3G29360.1	LOC_Os12g25700.1	GRMZM2G328500_T01	UDP-glucose 6-dehydrogenase family protein	metabolic process	GO:0008152	metabolic process	GO:0008152	metabolic process	GO:0008152
Seita.9G172200	si039765m	0	0	0	NA	NA	NA	NA	'10.1.4'	'cell wall.precursor synthesis.UGD'	'highly similar to ( 795) AT5G15490 | Symbols: | UDP-glucose 6-dehydrogenase, putative | chr5:5027872-5029314 REVERSEhighly similar to ( 793) UGDH_SOYBN UDP-glucose 6-dehydrogenase (EC 1.1.1.22) (UDP-Glc dehydrogenase) (UDP-GlcDH) (UDPGDH) - Glycine max (Soybean)highly similar to ( 841) loc_os03g40720 12003.m09146 protein UDP-glucose 6-dehydrogenase, putative, expressed Ugd UDPG_MGDP_dh_N WecC we…	PACid:19684644	; UDP-glucose 6-dehydrogenase, putative, expressed	AT5G15490.1	LOC_Os03g40720.1	GRMZM2G058244_T01	UDP-glucose 6-dehydrogenase family protein	metabolic process	GO:0008152	metabolic process	GO:0008152	metabolic process	GO:0008152
Seita.2G003000	si032829m	1.00797	0.473628	1.45325	3.06833	1.61745	0.539992	0.782483	'10.1.4'	'cell wall.precursor synthesis.UGD'	'highly similar to ( 597) AT5G39320 | Symbols: | UDP-glucose 6-dehydrogenase, putative | chr5:15743254-15744696 FORWARDhighly similar to ( 600) UGDH_SOYBN UDP-glucose 6-dehydrogenase (EC 1.1.1.22) (UDP-Glc dehydrogenase) (UDP-GlcDH) (UDPGDH) - Glycine max (Soybean)highly similar to ( 607) loc_os12g25700 12012.m26903 protein UDP-glucose 6-dehydrogenase, putative, expressed Ugd UDPG_MGDP_dh_N WecC …	PACid:19713818	; UDP-glucose 6-dehydrogenase, putative, expressed	AT5G15490.1	LOC_Os12g25700.1		UDP-glucose 6-dehydrogenase family protein	metabolic process	GO:0008152	metabolic process	GO:0008152	metabolic process	GO:0008152
Seita.6G105300	si013662m	40.1663	34.9967	44.4743	1.27081	0.345753	0.261864	0.47112	'10.1.4'	'cell wall.precursor synthesis.UGD'	'highly similar to ( 907) AT5G15490 | Symbols: | UDP-glucose 6-dehydrogenase, putative | chr5:5027872-5029314 REVERSEhighly similar to ( 918) UGDH_SOYBN UDP-glucose 6-dehydrogenase (EC 1.1.1.22) (UDP-Glc dehydrogenase) (UDP-GlcDH) (UDPGDH) - Glycine max (Soybean)highly similar to ( 959) loc_os12g25690 12012.m06393 protein UDP-glucose 6-dehydrogenase, putative, expressed Ugd UDPG_MGDP_dh_N WecC we…	PACid:19691326	; UDP-glucose 6-dehydrogenase, putative, expressed	AT5G15490.1	LOC_Os12g25690.1		UDP-glucose 6-dehydrogenase family protein	metabolic process	GO:0008152	metabolic process	GO:0008152	metabolic process	GO:0008152
	si035455m	50.5964	46.3157	54.1636	1.16945	0.225824	0.536473	0.778864	'10.1.4'	'cell wall.precursor synthesis.UGD'	'highly similar to ( 905) AT3G29360 | Symbols: | UDP-glucose 6-dehydrogenase, putative | chr3:11267375-11268817 REVERSEhighly similar to ( 912) UGDH_SOYBN UDP-glucose 6-dehydrogenase (EC 1.1.1.22) (UDP-Glc dehydrogenase) (UDP-GlcDH) (UDPGDH) - Glycine max (Soybean)highly similar to ( 956) loc_os12g25700 12012.m26903 protein UDP-glucose 6-dehydrogenase, putative, expressed Ugd UDPG_MGDP_dh_N WecC …	PACid:19685325	; UDP-glucose 6-dehydrogenase, putative, expressed	AT3G29360.1	LOC_Os12g25700.1		UDP-glucose 6-dehydrogenase family protein	metabolic process	GO:0008152	metabolic process	GO:0008152	metabolic process	GO:0008152
Seita.9G494000	si035452m	202.148	221.383	186.119	0.840711	-0.250319	0.476668	0.718207	'10.1.4'	'cell wall.precursor synthesis.UGD'	'highly similar to ( 902) AT5G15490 | Symbols: | UDP-glucose 6-dehydrogenase, putative | chr5:5027872-5029314 REVERSEhighly similar to ( 903) UGDH_SOYBN UDP-glucose 6-dehydrogenase (EC 1.1.1.22) (UDP-Glc dehydrogenase) (UDP-GlcDH) (UDPGDH) - Glycine max (Soybean)highly similar to ( 924) loc_os12g25690 12012.m06393 protein UDP-glucose 6-dehydrogenase, putative, expressed Ugd UDPG_MGDP_dh_N WecC we…	PACid:19679584	; UDP-glucose 6-dehydrogenase, putative, expressed	AT5G15490.1	LOC_Os12g25690.1		UDP-glucose 6-dehydrogenase family protein	metabolic process	GO:0008152	metabolic process	GO:0008152	metabolic process	GO:0008152
Seita.9G409000	si039203m	0.0588092	0	0.107817	Inf	Inf	1	1	'10.1.5'	'cell wall.precursor synthesis.UXS'	'highly similar to ( 551) AT2G47650 | Symbols: UXS4 | UXS4 (UDP-XYLOSE SYNTHASE 4); UDP-glucuronate decarboxylase/ catalytic | chr2:19538751-19541364 REVERSEvery weakly similar to (85.1) GME1_ORYSA GDP-mannose 3,5-epimerase 1 (EC 5.1.3.18) (GDP-Man 3,5-epimerase 1) (OsGME-1) - Oryza sativa (Rice)highly similar to ( 561) loc_os01g21320 12001.m42987 protein UDP-glucuronic acid decarboxylase 1, puta…	PACid:19685412	ATUXS2,AUD1,UXS2; NAD dependent epimerase/dehydratase family domain containing protein, expressed	AT3G62830.1	LOC_Os07g47700.1		NAD(P)-binding Rossmann-fold superfamily protein	nucleobase, nucleoside, nucleotide and nucleic acid metabolic process;carbohydrate metabolic process;cellular process;biosynthetic process	GO:0006139;GO:0005975;GO:0009987;GO:0009058	nucleobase, nucleoside, nucleotide and nucleic acid metabolic process;carbohydrate metabolic process;cellular process;biosynthetic process	GO:0006139;GO:0005975;GO:0009987;GO:0009058	nucleobase, nucleoside, nucleotide and nucleic acid metabolic process;carbohydrate metabolic process;cellular process;biosynthetic process	GO:0006139;GO:0005975;GO:0009987;GO:0009058
Seita.6G060000	si013761m	0	0	0	NA	NA	NA	NA	'10.1.5'	'cell wall.precursor synthesis.UXS'	'highly similar to ( 724) AT5G28840 | Symbols: GME | GME (GDP-D-MANNOSE 3',5'-EPIMERASE); GDP-mannose 3,5-epimerase/ NAD or NADH binding / catalytic | chr5:10862472-10864024 REVERSEhighly similar to ( 779) GME1_ORYSA GDP-mannose 3,5-epimerase 1 (EC 5.1.3.18) (GDP-Man 3,5-epimerase 1) (OsGME-1) - Oryza sativa (Rice)highly similar to ( 779) loc_os10g28200 12010.m21888 protein GDP-mannose 3,5-epimer…	PACid:19693463	GME; NAD dependent epimerase/dehydratase family protein, putative, expressed	AT5G28840.1	LOC_Os10g28200.1	GRMZM2G124434_T01	GDP-D-mannose 3\',5\'-epimerase	metabolic process;biosynthetic process;cellular process;nucleobase, nucleoside, nucleotide and nucleic acid metabolic process	GO:0008152;GO:0009058;GO:0009987;GO:0006139	metabolic process;biosynthetic process;cellular process;nucleobase, nucleoside, nucleotide and nucleic acid metabolic process	GO:0008152;GO:0009058;GO:0009987;GO:0006139	metabolic process;biosynthetic process;cellular process;nucleobase, nucleoside, nucleotide and nucleic acid metabolic process	GO:0008152;GO:0009058;GO:0009987;GO:0006139
Seita.3G271400	si022041m	0	0	0	NA	NA	NA	NA	'10.1.5'	'cell wall.precursor synthesis.UXS'	'highly similar to ( 631) AT2G47650 | Symbols: UXS4 | UXS4 (UDP-XYLOSE SYNTHASE 4); UDP-glucuronate decarboxylase/ catalytic | chr2:19538751-19541364 REVERSEvery weakly similar to ( 100) GME1_ORYSA GDP-mannose 3,5-epimerase 1 (EC 5.1.3.18) (GDP-Man 3,5-epimerase 1) (OsGME-1) - Oryza sativa (Rice)highly similar to ( 695) loc_os05g29990 12005.m07235 protein UDP-glucuronic acid decarboxylase 1, puta…	PACid:19697925	ATUXS2,AUD1,UXS2; NAD dependent epimerase/dehydratase family domain containing protein, expressed	AT3G62830.1	LOC_Os05g29990.1	GRMZM2G007195_T02	NAD(P)-binding Rossmann-fold superfamily protein	nucleobase, nucleoside, nucleotide and nucleic acid metabolic process;carbohydrate metabolic process;cellular process;biosynthetic process	GO:0006139;GO:0005975;GO:0009987;GO:0009058	nucleobase, nucleoside, nucleotide and nucleic acid metabolic process;carbohydrate metabolic process;cellular process;biosynthetic process	GO:0006139;GO:0005975;GO:0009987;GO:0009058	nucleobase, nucleoside, nucleotide and nucleic acid metabolic process;carbohydrate metabolic process;cellular process;biosynthetic process	GO:0006139;GO:0005975;GO:0009987;GO:0009058
Seita.9G451200	si036432m	0	0	0	NA	NA	NA	NA	'10.1.5'	'cell wall.precursor synthesis.UXS'	'highly similar to ( 611) AT2G28760 | Symbols: UXS6 | NAD-dependent epimerase/dehydratase family protein | chr2:12336469-12338642 REVERSEweakly similar to ( 102) GME1_ORYSA GDP-mannose 3,5-epimerase 1 (EC 5.1.3.18) (GDP-Man 3,5-epimerase 1) (OsGME-1) - Oryza sativa (Rice)highly similar to ( 681) loc_os03g16980 12003.m34836 protein UDP-glucuronic acid decarboxylase 1, putative, expressed WcaG Epim…	PACid:19683589	UXS6; NAD dependent epimerase/dehydratase family domain containing protein, expressed	AT2G28760.1	LOC_Os03g16980.1	GRMZM2G044027_T01	UDP-XYL synthase 6	metabolic process;nucleobase, nucleoside, nucleotide and nucleic acid metabolic process;cellular process	GO:0008152;GO:0006139;GO:0009987	metabolic process;nucleobase, nucleoside, nucleotide and nucleic acid metabolic process;cellular process	GO:0008152;GO:0006139;GO:0009987	metabolic process;nucleobase, nucleoside, nucleotide and nucleic acid metabolic process;cellular process	GO:0008152;GO:0006139;GO:0009987
	si037110m	0	0	0	NA	NA	NA	NA	'10.1.5'	'cell wall.precursor synthesis.UXS'	'moderately similar to ( 468) AT2G28760 | Symbols: UXS6 | NAD-dependent epimerase/dehydratase family protein | chr2:12336469-12338642 REVERSEhighly similar to ( 509) loc_os03g16980 12003.m34836 protein UDP-glucuronic acid decarboxylase 1, putative, expressed WcaG Epimerase RfbB GalE PRK08125 PRK11908 COG1086 PRK10084 no original description'	PACid:19683590	UXS6; NAD dependent epimerase/dehydratase family domain containing protein, expressed	AT2G28760.1	LOC_Os03g16980.4		UDP-XYL synthase 6	metabolic process;nucleobase, nucleoside, nucleotide and nucleic acid metabolic process;cellular process	GO:0008152;GO:0006139;GO:0009987	metabolic process;nucleobase, nucleoside, nucleotide and nucleic acid metabolic process;cellular process	GO:0008152;GO:0006139;GO:0009987	metabolic process;nucleobase, nucleoside, nucleotide and nucleic acid metabolic process;cellular process	GO:0008152;GO:0006139;GO:0009987
	si013890m	0.108627	0.238979	0	0	#NAME?	0.769334	0.954017	'10.1.5'	'cell wall.precursor synthesis.UXS'	'highly similar to ( 641) AT5G28840 | Symbols: GME | GME (GDP-D-MANNOSE 3',5'-EPIMERASE); GDP-mannose 3,5-epimerase/ NAD or NADH binding / catalytic | chr5:10862472-10864024 REVERSEhighly similar to ( 682) GME1_ORYSA GDP-mannose 3,5-epimerase 1 (EC 5.1.3.18) (GDP-Man 3,5-epimerase 1) (OsGME-1) - Oryza sativa (Rice)highly similar to ( 685) loc_os10g28200 12010.m21888 protein GDP-mannose 3,5-epimer…	PACid:19693464	GME; NAD dependent epimerase/dehydratase family protein, putative, expressed	AT5G28840.1	LOC_Os10g28200.1		GDP-D-mannose 3\',5\'-epimerase	metabolic process;biosynthetic process;cellular process;nucleobase, nucleoside, nucleotide and nucleic acid metabolic process	GO:0008152;GO:0009058;GO:0009987;GO:0006139	metabolic process;biosynthetic process;cellular process;nucleobase, nucleoside, nucleotide and nucleic acid metabolic process	GO:0008152;GO:0009058;GO:0009987;GO:0006139	metabolic process;biosynthetic process;cellular process;nucleobase, nucleoside, nucleotide and nucleic acid metabolic process	GO:0008152;GO:0009058;GO:0009987;GO:0006139
	si022490m	2.99258	3.87156	2.2601	0.583769	-0.77653	0.430802	0.669017	'10.1.5'	'cell wall.precursor synthesis.UXS'	'moderately similar to ( 459) AT2G47650 | Symbols: UXS4 | UXS4 (UDP-XYLOSE SYNTHASE 4); UDP-glucuronate decarboxylase/ catalytic | chr2:19538751-19541364 REVERSEhighly similar to ( 501) loc_os05g29990 12005.m07235 protein UDP-glucuronic acid decarboxylase 1, putative, expressed WcaG Epimerase RfbB GalE PRK10084 PRK10217 Gmd no original description'	PACid:19697926	ATUXS2,AUD1,UXS2; NAD dependent epimerase/dehydratase family domain containing protein, expressed	AT3G62830.1	LOC_Os05g29990.1		NAD(P)-binding Rossmann-fold superfamily protein	nucleobase, nucleoside, nucleotide and nucleic acid metabolic process;carbohydrate metabolic process;cellular process;biosynthetic process	GO:0006139;GO:0005975;GO:0009987;GO:0009058	nucleobase, nucleoside, nucleotide and nucleic acid metabolic process;carbohydrate metabolic process;cellular process;biosynthetic process	GO:0006139;GO:0005975;GO:0009987;GO:0009058	nucleobase, nucleoside, nucleotide and nucleic acid metabolic process;carbohydrate metabolic process;cellular process;biosynthetic process	GO:0006139;GO:0005975;GO:0009987;GO:0009058
Seita.9G448500	si035835m	39.8176	10.6732	64.1046	6.00612	2.58643	3.31e-12	6.98e-11	'10.1.5'	'cell wall.precursor synthesis.UXS'	'highly similar to ( 566) AT3G53520 | Symbols: UXS1, ATUXS1 | UXS1 (UDP-GLUCURONIC ACID DECARBOXYLASE 1); UDP-glucuronate decarboxylase/ catalytic | chr3:19841635-19843520 FORWARDvery weakly similar to (98.2) GME2_ORYSA GDP-mannose 3,5-epimerase 2 (EC 5.1.3.18) (GDP-Man 3,5-epimerase 2) - Oryza sativa (Rice)highly similar to ( 601) loc_os03g17230 12003.m07153 protein UDP-glucuronic acid decarboxy…	PACid:19681802	ATUXS1,UXS1; NAD dependent epimerase/dehydratase family domain containing protein, expressed	AT3G53520.1	LOC_Os03g17230.1	GRMZM2G347717_T02	UDP-glucuronic acid decarboxylase 1	nucleobase, nucleoside, nucleotide and nucleic acid metabolic process;carbohydrate metabolic process;cellular process	GO:0006139;GO:0005975;GO:0009987	nucleobase, nucleoside, nucleotide and nucleic acid metabolic process;carbohydrate metabolic process;cellular process	GO:0006139;GO:0005975;GO:0009987	nucleobase, nucleoside, nucleotide and nucleic acid metabolic process;carbohydrate metabolic process;cellular process	GO:0006139;GO:0005975;GO:0009987
Seita.5G467000	si001773m	264.023	196.748	320.086	1.62688	0.702111	0.00305719	0.0118269	'10.1.5'	'cell wall.precursor synthesis.UXS'	'highly similar to ( 703) AT1G08200 | Symbols: AXS2 | AXS2 (UDP-D-APIOSE/UDP-D-XYLOSE SYNTHASE 2); UDP-glucuronate decarboxylase | chr1:2574259-2576609 REVERSEhighly similar to ( 785) loc_os01g73790 12001.m13406 protein bifunctional polymyxin resistance arnA protein, putative, expressed PRK11908 PRK08125 Epimerase WcaG no original description'	PACid:19674381	AXS2; NAD dependent epimerase/dehydratase family protein, putative, expressed	AT1G08200.1	LOC_Os01g73790.1	GRMZM2G063949_T01	UDP-D-apiose/UDP-D-xylose synthase 2	nucleobase, nucleoside, nucleotide and nucleic acid metabolic process;biosynthetic process	GO:0006139;GO:0009058	nucleobase, nucleoside, nucleotide and nucleic acid metabolic process;biosynthetic process	GO:0006139;GO:0009058	nucleobase, nucleoside, nucleotide and nucleic acid metabolic process;biosynthetic process	GO:0006139;GO:0009058
Seita.5G373800	si001688m	213.843	202.28	223.479	1.1048	0.143785	0.506176	0.748347	'10.1.5'	'cell wall.precursor synthesis.UXS'	'highly similar to ( 588) AT3G53520 | Symbols: UXS1, ATUXS1 | UXS1 (UDP-GLUCURONIC ACID DECARBOXYLASE 1); UDP-glucuronate decarboxylase/ catalytic | chr3:19841635-19843520 FORWARDweakly similar to ( 104) GME1_ORYSA GDP-mannose 3,5-epimerase 1 (EC 5.1.3.18) (GDP-Man 3,5-epimerase 1) (OsGME-1) - Oryza sativa (Rice)highly similar to ( 671) loc_os01g62020 12001.m150769 protein UDP-glucuronic acid dec…	PACid:19678865	ATUXS1,UXS1; NAD dependent epimerase/dehydratase family domain containing protein, expressed	AT3G53520.1	LOC_Os03g17230.1	GRMZM2G359234_T01	UDP-glucuronic acid decarboxylase 1	nucleobase, nucleoside, nucleotide and nucleic acid metabolic process;carbohydrate metabolic process;cellular process	GO:0006139;GO:0005975;GO:0009987	nucleobase, nucleoside, nucleotide and nucleic acid metabolic process;carbohydrate metabolic process;cellular process	GO:0006139;GO:0005975;GO:0009987	nucleobase, nucleoside, nucleotide and nucleic acid metabolic process;carbohydrate metabolic process;cellular process	GO:0006139;GO:0005975;GO:0009987
Seita.2G429400	si029263m	436.985	246.392	595.812	2.41814	1.2739	3.92e-06	3.01e-05	'10.1.5'	'cell wall.precursor synthesis.UXS'	'highly similar to ( 643) AT3G62830 | Symbols: UXS2, ATUXS2 | AUD1; UDP-glucuronate decarboxylase/ catalytic/ dTDP-glucose 4,6-dehydratase | chr3:23232539-23235353 FORWARDweakly similar to ( 102) GME1_ORYSA GDP-mannose 3,5-epimerase 1 (EC 5.1.3.18) (GDP-Man 3,5-epimerase 1) (OsGME-1) - Oryza sativa (Rice)highly similar to ( 682) loc_os07g47700 12007.m08985 protein UDP-glucuronic acid decarboxylas…	PACid:19712102	ATUXS2,AUD1,UXS2; NAD dependent epimerase/dehydratase family domain containing protein, expressed	AT3G62830.1	LOC_Os07g47700.1		NAD(P)-binding Rossmann-fold superfamily protein	nucleobase, nucleoside, nucleotide and nucleic acid metabolic process;carbohydrate metabolic process;cellular process;biosynthetic process	GO:0006139;GO:0005975;GO:0009987;GO:0009058	nucleobase, nucleoside, nucleotide and nucleic acid metabolic process;carbohydrate metabolic process;cellular process;biosynthetic process	GO:0006139;GO:0005975;GO:0009987;GO:0009058	nucleobase, nucleoside, nucleotide and nucleic acid metabolic process;carbohydrate metabolic process;cellular process;biosynthetic process	GO:0006139;GO:0005975;GO:0009987;GO:0009058
Seita.5G021000	si001529m	922.892	782.993	1039.48	1.32757	0.408785	0.0459724	0.119271	'10.1.5'	'cell wall.precursor synthesis.UXS'	'highly similar to ( 587) AT2G47650 | Symbols: UXS4 | UXS4 (UDP-XYLOSE SYNTHASE 4); UDP-glucuronate decarboxylase/ catalytic | chr2:19538751-19541364 REVERSEvery weakly similar to (95.1) GME1_ORYSA GDP-mannose 3,5-epimerase 1 (EC 5.1.3.18) (GDP-Man 3,5-epimerase 1) (OsGME-1) - Oryza sativa (Rice)highly similar to ( 618) loc_os01g21320 12001.m42987 protein UDP-glucuronic acid decarboxylase 1, puta…	PACid:19678868	ATUXS2,AUD1,UXS2; NAD dependent epimerase/dehydratase family domain containing protein, expressed	AT3G62830.1	LOC_Os01g21320.1	GRMZM2G381473_T02	NAD(P)-binding Rossmann-fold superfamily protein	nucleobase, nucleoside, nucleotide and nucleic acid metabolic process;carbohydrate metabolic process;cellular process;biosynthetic process	GO:0006139;GO:0005975;GO:0009987;GO:0009058	nucleobase, nucleoside, nucleotide and nucleic acid metabolic process;carbohydrate metabolic process;cellular process;biosynthetic process	GO:0006139;GO:0005975;GO:0009987;GO:0009058	nucleobase, nucleoside, nucleotide and nucleic acid metabolic process;carbohydrate metabolic process;cellular process;biosynthetic process	GO:0006139;GO:0005975;GO:0009987;GO:0009058
Seita.8G168800	si026519m	999.588	1146.86	876.857	0.764569	-0.387282	0.0673709	0.16282	'10.1.5'	'cell wall.precursor synthesis.UXS'	'highly similar to ( 705) AT5G28840 | Symbols: GME | GME (GDP-D-MANNOSE 3',5'-EPIMERASE); GDP-mannose 3,5-epimerase/ NAD or NADH binding / catalytic | chr5:10862472-10864024 REVERSEhighly similar to ( 768) GME2_ORYSA GDP-mannose 3,5-epimerase 2 (EC 5.1.3.18) (GDP-Man 3,5-epimerase 2) - Oryza sativa (Rice)highly similar to ( 768) loc_os11g37890 12011.m28901 protein GDP-mannose 3,5-epimerase 2, put…	PACid:19708585	GME; NAD dependent epimerase/dehydratase family protein, putative, expressed	AT5G28840.1	LOC_Os11g37890.1	GRMZM2G138907_T01	GDP-D-mannose 3\',5\'-epimerase	metabolic process;biosynthetic process;cellular process;nucleobase, nucleoside, nucleotide and nucleic acid metabolic process	GO:0008152;GO:0009058;GO:0009987;GO:0006139	metabolic process;biosynthetic process;cellular process;nucleobase, nucleoside, nucleotide and nucleic acid metabolic process	GO:0008152;GO:0009058;GO:0009987;GO:0006139	metabolic process;biosynthetic process;cellular process;nucleobase, nucleoside, nucleotide and nucleic acid metabolic process	GO:0008152;GO:0009058;GO:0009987;GO:0006139
Seita.9G263600	si035895m	1225.05	1425.7	1057.84	0.741975	-0.430558	0.025106	0.0717159	'10.1.5'	'cell wall.precursor synthesis.UXS'	'highly similar to ( 718) AT5G28840 | Symbols: GME | GME (GDP-D-MANNOSE 3',5'-EPIMERASE); GDP-mannose 3,5-epimerase/ NAD or NADH binding / catalytic | chr5:10862472-10864024 REVERSEhighly similar to ( 780) GME1_ORYSA GDP-mannose 3,5-epimerase 1 (EC 5.1.3.18) (GDP-Man 3,5-epimerase 1) (OsGME-1) - Oryza sativa (Rice)highly similar to ( 780) loc_os10g28200 12010.m21888 protein GDP-mannose 3,5-epimer…	PACid:19680869	GME; NAD dependent epimerase/dehydratase family protein, putative, expressed	AT5G28840.1	LOC_Os10g28200.1	GRMZM2G124434_T01	GDP-D-mannose 3\',5\'-epimerase	metabolic process;biosynthetic process;cellular process;nucleobase, nucleoside, nucleotide and nucleic acid metabolic process	GO:0008152;GO:0009058;GO:0009987;GO:0006139	metabolic process;biosynthetic process;cellular process;nucleobase, nucleoside, nucleotide and nucleic acid metabolic process	GO:0008152;GO:0009058;GO:0009987;GO:0006139	metabolic process;biosynthetic process;cellular process;nucleobase, nucleoside, nucleotide and nucleic acid metabolic process	GO:0008152;GO:0009058;GO:0009987;GO:0006139
Seita.4G045700	si007880m	0.15025	0	0.275459	Inf	Inf	1	1	'10.1.6'	'cell wall.precursor synthesis.GAE'	'highly similar to ( 674) AT4G30440 | Symbols: GAE1 | GAE1 (UDP-D-GLUCURONATE 4-EPIMERASE 1); UDP-glucuronate 4-epimerase/ catalytic | chr4:14881976-14883265 REVERSEvery weakly similar to (85.1) GALE1_PEA UDP-glucose 4-epimerase (EC 5.1.3.2) (Galactowaldenase) (UDP-galactose 4-epimerase) - Pisum sativum (Garden pea)highly similar to ( 762) loc_os02g54890 12002.m10517 protein expressed protein Wca…	PACid:19704800	GAE1; UDP-glucuronate 4-epimerase, putative, expressed	AT4G30440.1	LOC_Os02g54890.1		UDP-D-glucuronate 4-epimerase 1	metabolic process;nucleobase, nucleoside, nucleotide and nucleic acid metabolic process;carbohydrate metabolic process;cellular process	GO:0008152;GO:0006139;GO:0005975;GO:0009987	metabolic process;nucleobase, nucleoside, nucleotide and nucleic acid metabolic process;carbohydrate metabolic process;cellular process	GO:0008152;GO:0006139;GO:0005975;GO:0009987	metabolic process;nucleobase, nucleoside, nucleotide and nucleic acid metabolic process;carbohydrate metabolic process;cellular process	GO:0008152;GO:0006139;GO:0005975;GO:0009987
Seita.6G219700	si015818m	3.56213	5.13484	2.25154	0.438483	-1.18941	0.161727	0.32685	'10.1.6'	'cell wall.precursor synthesis.GAE'	'moderately similar to ( 500) AT3G23820 | Symbols: GAE6 | GAE6 (UDP-D-GLUCURONATE 4-EPIMERASE 6); UDP-glucuronate 4-epimerase/ catalytic | chr3:8603645-8605027 FORWARDvery weakly similar to (82.8) GALE1_PEA UDP-glucose 4-epimerase (EC 5.1.3.2) (Galactowaldenase) (UDP-galactose 4-epimerase) - Pisum sativum (Garden pea)highly similar to ( 629) loc_os08g41440 12008.m08122 protein NAD-dependent epime…	PACid:19691790	GAE6; UDP-glucuronate 4-epimerase, putative, expressed	AT3G23820.1	LOC_Os08g41440.1	GRMZM2G052357_T01	UDP-D-glucuronate 4-epimerase 6	metabolic process;nucleobase, nucleoside, nucleotide and nucleic acid metabolic process;carbohydrate metabolic process;cellular process	GO:0008152;GO:0006139;GO:0005975;GO:0009987	metabolic process;nucleobase, nucleoside, nucleotide and nucleic acid metabolic process;carbohydrate metabolic process;cellular process	GO:0008152;GO:0006139;GO:0005975;GO:0009987	metabolic process;nucleobase, nucleoside, nucleotide and nucleic acid metabolic process;carbohydrate metabolic process;cellular process	GO:0008152;GO:0006139;GO:0005975;GO:0009987
Seita.2G263800	si029644m	47.8014	85.3071	16.5467	0.193966	-2.36613	3.3e-16	1.18e-14	'10.1.6'	'cell wall.precursor synthesis.GAE'	'highly similar to ( 506) AT3G23820 | Symbols: GAE6 | GAE6 (UDP-D-GLUCURONATE 4-EPIMERASE 6); UDP-glucuronate 4-epimerase/ catalytic | chr3:8603645-8605027 FORWARDweakly similar to ( 101) GALE1_PEA UDP-glucose 4-epimerase (EC 5.1.3.2) (Galactowaldenase) (UDP-galactose 4-epimerase) - Pisum sativum (Garden pea)highly similar to ( 651) loc_os09g32670 12009.m06354 protein protein capI, putative, expr…	PACid:19713534	GAE6; UDP-glucuronate 4-epimerase, putative, expressed	AT3G23820.1	LOC_Os08g41440.1	GRMZM2G429118_T01	UDP-D-glucuronate 4-epimerase 6	metabolic process;nucleobase, nucleoside, nucleotide and nucleic acid metabolic process;carbohydrate metabolic process;cellular process	GO:0008152;GO:0006139;GO:0005975;GO:0009987	metabolic process;nucleobase, nucleoside, nucleotide and nucleic acid metabolic process;carbohydrate metabolic process;cellular process	GO:0008152;GO:0006139;GO:0005975;GO:0009987	metabolic process;nucleobase, nucleoside, nucleotide and nucleic acid metabolic process;carbohydrate metabolic process;cellular process	GO:0008152;GO:0006139;GO:0005975;GO:0009987
Seita.1G347800	si020000m	111.237	207.1	31.3508	0.15138	-2.72376	0.000350785	0.00174565	'10.1.6'	'cell wall.precursor synthesis.GAE'	'highly similar to ( 700) AT4G30440 | Symbols: GAE1 | GAE1 (UDP-D-GLUCURONATE 4-EPIMERASE 1); UDP-glucuronate 4-epimerase/ catalytic | chr4:14881976-14883265 REVERSEvery weakly similar to (87.0) GALE1_PEA UDP-glucose 4-epimerase (EC 5.1.3.2) (Galactowaldenase) (UDP-galactose 4-epimerase) - Pisum sativum (Garden pea)highly similar to ( 808) loc_os02g54890 12002.m10517 protein expressed protein Wca…	PACid:19688154	GAE1; UDP-glucuronate 4-epimerase, putative, expressed	AT4G30440.1	LOC_Os02g54890.1	GRMZM2G110558_T01	UDP-D-glucuronate 4-epimerase 1	metabolic process;nucleobase, nucleoside, nucleotide and nucleic acid metabolic process;carbohydrate metabolic process;cellular process	GO:0008152;GO:0006139;GO:0005975;GO:0009987	metabolic process;nucleobase, nucleoside, nucleotide and nucleic acid metabolic process;carbohydrate metabolic process;cellular process	GO:0008152;GO:0006139;GO:0005975;GO:0009987	metabolic process;nucleobase, nucleoside, nucleotide and nucleic acid metabolic process;carbohydrate metabolic process;cellular process	GO:0008152;GO:0006139;GO:0005975;GO:0009987
Seita.9G468700	si035440m	369.881	467.825	288.261	0.616171	-0.698596	0.00099858	0.00442457	'10.1.6'	'cell wall.precursor synthesis.GAE'	'moderately similar to ( 471) AT1G02000 | Symbols: GAE2 | GAE2 (UDP-D-GLUCURONATE 4-EPIMERASE 2); UDP-glucuronate 4-epimerase/ catalytic | chr1:346052-347356 FORWARDhighly similar to ( 589) loc_os03g14540 12003.m06894 protein expressed protein WcaG GalE Epimerase RfbB PRK10675 Gmd PRK10217 PRK10084 no original description'	PACid:19680977	GAE2; UDP-glucuronate 4-epimerase, putative, expressed	AT1G02000.1	LOC_Os03g14540.1	GRMZM2G017678_T01	UDP-D-glucuronate 4-epimerase 2	metabolic process;nucleobase, nucleoside, nucleotide and nucleic acid metabolic process;carbohydrate metabolic process;cellular process	GO:0008152;GO:0006139;GO:0005975;GO:0009987	metabolic process;nucleobase, nucleoside, nucleotide and nucleic acid metabolic process;carbohydrate metabolic process;cellular process	GO:0008152;GO:0006139;GO:0005975;GO:0009987	metabolic process;nucleobase, nucleoside, nucleotide and nucleic acid metabolic process;carbohydrate metabolic process;cellular process	GO:0008152;GO:0006139;GO:0005975;GO:0009987
Seita.4G027200	si006699m	14.0765	7.32555	19.7023	2.68953	1.42735	0.00292228	0.0113648	'10.1.7'	'cell wall.precursor synthesis.GMD'	'highly similar to ( 528) AT5G66280 | Symbols: GMD1 | GMD1 (GDP-D-MANNOSE 4,6-DEHYDRATASE 1); GDP-mannose 4,6-dehydratase/ binding / catalytic/ coenzyme binding | chr5:26476434-26477519 FORWARDhighly similar to ( 596) loc_os06g04620 12006.m05192 protein GDP-mannose 4,6 dehydratase 2, putative, expressed Gmd Epimerase WcaG RfbB GalE no original description'	PACid:19705289	GMD2,MUR1,MUR_1; GDP-mannose 4,6 dehydratase 2, putative, expressed	AT3G51160.1	LOC_Os06g04620.1	GRMZM2G115124_T01	NAD(P)-binding Rossmann-fold superfamily protein	cellular component organization;anatomical structure morphogenesis;cell growth;metabolic process;nucleobase, nucleoside, nucleotide and nucleic acid metabolic process;biosynthetic process;carbohydrate metabolic process	GO:0016043;GO:0009653;GO:0016049;GO:0008152;GO:0006139;GO:0009058;GO:0005975	cellular component organization;anatomical structure morphogenesis;cell growth;metabolic process;nucleobase, nucleoside, nucleotide and nucleic acid metabolic process;biosynthetic process;carbohydrate metabolic process	GO:0016043;GO:0009653;GO:0016049;GO:0008152;GO:0006139;GO:0009058;GO:0005975	cellular component organization;anatomical structure morphogenesis;cell growth;metabolic process;nucleobase, nucleoside, nucleotide and nucleic acid metabolic process;biosynthetic process;carbohydrate metabolic process	GO:0016043;GO:0009653;GO:0016049;GO:0008152;GO:0006139;GO:0009058;GO:0005975
Seita.4G194000	si007894m	48.5131	17.4643	74.387	4.25938	2.09064	1.15e-10	1.96e-09	'10.1.8'	'cell wall.precursor synthesis.GER'	'highly similar to ( 509) AT1G17890 | Symbols: GER2 | GER2; binding / catalytic/ coenzyme binding | chr1:6154478-6155596 REVERSEhighly similar to ( 580) FCL1_ORYSA Probable GDP-L-fucose synthase 1 (EC 1.1.1.271) (GDP-4-keto-6-deoxy-D-mannose-3, 5-epimerase-4-reductase 1) - Oryza sativa (Rice)highly similar to ( 580) loc_os06g44270 12006.m08955 protein GDP-L-fucose synthase 1, putative, expressed …	PACid:19705058	GER2; synthase, putative, expressed	AT1G17890.1	LOC_Os06g44270.1	GRMZM2G029856_T01	NAD(P)-binding Rossmann-fold superfamily protein	metabolic process;nucleobase, nucleoside, nucleotide and nucleic acid metabolic process;biosynthetic process;carbohydrate metabolic process;cellular process	GO:0008152;GO:0006139;GO:0009058;GO:0005975;GO:0009987	metabolic process;nucleobase, nucleoside, nucleotide and nucleic acid metabolic process;biosynthetic process;carbohydrate metabolic process;cellular process	GO:0008152;GO:0006139;GO:0009058;GO:0005975;GO:0009987	metabolic process;nucleobase, nucleoside, nucleotide and nucleic acid metabolic process;biosynthetic process;carbohydrate metabolic process;cellular process	GO:0008152;GO:0006139;GO:0009058;GO:0005975;GO:0009987
Seita.4G194100	si006843m	36.9943	25.3208	46.7222	1.84521	0.883785	0.1259	0.269682	'10.1.8'	'cell wall.precursor synthesis.GER'	'moderately similar to ( 374) AT1G17890 | Symbols: GER2 | GER2; binding / catalytic/ coenzyme binding | chr1:6154478-6155596 REVERSEmoderately similar to ( 411) FCL2_ORYSA Putative GDP-L-fucose synthase 2 (EC 1.1.1.271) (GDP-4-keto-6-deoxy-D-mannose-3, 5-epimerase-4-reductase 2) - Oryza sativa (Rice)moderately similar to ( 411) loc_os06g44260 12006.m08954 protein GDP-L-fucose synthase 2, putative…	PACid:19703191	GER2; synthase, putative, expressed	AT1G17890.1	LOC_Os06g44260.1		NAD(P)-binding Rossmann-fold superfamily protein	biosynthetic process;carbohydrate metabolic process;cellular process;nucleobase, nucleoside, nucleotide and nucleic acid metabolic process;metabolic process	GO:0009058;GO:0005975;GO:0009987;GO:0006139;GO:0008152	biosynthetic process;carbohydrate metabolic process;cellular process;nucleobase, nucleoside, nucleotide and nucleic acid metabolic process;metabolic process	GO:0009058;GO:0005975;GO:0009987;GO:0006139;GO:0008152	biosynthetic process;carbohydrate metabolic process;cellular process;nucleobase, nucleoside, nucleotide and nucleic acid metabolic process;metabolic process	GO:0009058;GO:0005975;GO:0009987;GO:0006139;GO:0008152
	si010647m	27.6171	43.977	13.9839	0.317981	-1.65299	0.00316883	0.0121985	'10.1.9'	'cell wall.precursor synthesis.MUR4'	'moderately similar to ( 476) AT4G20460 | Symbols: | NAD-dependent epimerase/dehydratase family protein | chr4:11029767-11031765 REVERSEhighly similar to ( 528) ARAE2_ORYSA Probable UDP-arabinose 4-epimerase 2 (EC 5.1.3.5) (UDP-D-xylose 4-epimerase 2) (UDP-galactose 4-epimerase-like protein 2) (OsUEL-2) - Oryza sativa (Rice)highly similar to ( 528) loc_os04g52730 12004.m10166 protein UDP-arabinos…	PACid:19696387	; NAD dependent epimerase/dehydratase family domain containing protein, expressed	AT4G20460.1	LOC_Os04g52730.1		NAD(P)-binding Rossmann-fold superfamily protein	metabolic process;nucleobase, nucleoside, nucleotide and nucleic acid metabolic process;biosynthetic process;carbohydrate metabolic process;cellular process	GO:0008152;GO:0006139;GO:0009058;GO:0005975;GO:0009987	metabolic process;nucleobase, nucleoside, nucleotide and nucleic acid metabolic process;biosynthetic process;carbohydrate metabolic process;cellular process	GO:0008152;GO:0006139;GO:0009058;GO:0005975;GO:0009987	metabolic process;nucleobase, nucleoside, nucleotide and nucleic acid metabolic process;biosynthetic process;carbohydrate metabolic process;cellular process	GO:0008152;GO:0006139;GO:0009058;GO:0005975;GO:0009987
Seita.7G239100	si010226m	101.475	114.731	90.4285	0.788178	-0.343407	0.467044	0.708648	'10.1.9'	'cell wall.precursor synthesis.MUR4'	'highly similar to ( 664) AT1G30620 | Symbols: HSR8, MUR4, UXE1 | MUR4 (MURUS 4); UDP-arabinose 4-epimerase/ catalytic | chr1:10855496-10857970 FORWARDhighly similar to ( 733) ARAE2_ORYSA Probable UDP-arabinose 4-epimerase 2 (EC 5.1.3.5) (UDP-D-xylose 4-epimerase 2) (UDP-galactose 4-epimerase-like protein 2) (OsUEL-2) - Oryza sativa (Rice)highly similar to ( 733) loc_os04g52730 12004.m10166 prote…	PACid:19696386	HSR8,MUR4,UXE1; NAD dependent epimerase/dehydratase family domain containing protein, expressed	AT1G30620.1	LOC_Os04g52730.1	GRMZM2G145460_T01	NAD(P)-binding Rossmann-fold superfamily protein	metabolic process;nucleobase, nucleoside, nucleotide and nucleic acid metabolic process;biosynthetic process;carbohydrate metabolic process;cellular process	GO:0008152;GO:0006139;GO:0009058;GO:0005975;GO:0009987	metabolic process;nucleobase, nucleoside, nucleotide and nucleic acid metabolic process;biosynthetic process;carbohydrate metabolic process;cellular process	GO:0008152;GO:0006139;GO:0009058;GO:0005975;GO:0009987	metabolic process;nucleobase, nucleoside, nucleotide and nucleic acid metabolic process;biosynthetic process;carbohydrate metabolic process;cellular process	GO:0008152;GO:0006139;GO:0009058;GO:0005975;GO:0009987
Seita.2G028500	si029946m	331.653	262.056	389.651	1.4869	0.572304	0.0110272	0.035873	'10.1.9'	'cell wall.precursor synthesis.MUR4'	'highly similar to ( 670) AT1G30620 | Symbols: HSR8, MUR4, UXE1 | MUR4 (MURUS 4); UDP-arabinose 4-epimerase/ catalytic | chr1:10855496-10857970 FORWARDhighly similar to ( 820) ARAE1_ORYSA Probable UDP-arabinose 4-epimerase 1 (EC 5.1.3.5) (UDP-D-xylose 4-epimerase 1) (UDP-galactose 4-epimerase-like protein 1) (OsUEL-1) - Oryza sativa (Rice)highly similar to ( 820) loc_os07g04690 12007.m079576 prot…	PACid:19712290	HSR8,MUR4,UXE1; UDP-arabinose 4-epimerase 1, putative, expressed	AT1G30620.1	LOC_Os07g04690.1		NAD(P)-binding Rossmann-fold superfamily protein	metabolic process;nucleobase, nucleoside, nucleotide and nucleic acid metabolic process;biosynthetic process;carbohydrate metabolic process;cellular process	GO:0008152;GO:0006139;GO:0009058;GO:0005975;GO:0009987	metabolic process;nucleobase, nucleoside, nucleotide and nucleic acid metabolic process;biosynthetic process;carbohydrate metabolic process;cellular process	GO:0008152;GO:0006139;GO:0009058;GO:0005975;GO:0009987	metabolic process;nucleobase, nucleoside, nucleotide and nucleic acid metabolic process;biosynthetic process;carbohydrate metabolic process;cellular process	GO:0008152;GO:0006139;GO:0009058;GO:0005975;GO:0009987
Seita.9G496600	si035885m	0	0	0	NA	NA	NA	NA	'10.1'	'cell wall.precursor synthesis'	'highly similar to ( 700) AT1G74910 | Symbols: | ADP-glucose pyrophosphorylase family protein | chr1:28135770-28138456 REVERSEhighly similar to ( 808) loc_os03g11050 12003.m35086 protein mannose-1-phosphate guanyltransferase, putative, expressed GCD1 NTP_transferase RfbA GlgC glgC GlmU no original description'	PACid:19681373	; mannose-1-phosphate guanyltransferase, putative, expressed	AT1G74910.1	LOC_Os03g11050.1	GRMZM2G178254_T01	ADP-glucose pyrophosphorylase family protein	biological_process;metabolic process;biosynthetic process	GO:0008150;GO:0008152;GO:0009058	biological_process;metabolic process;biosynthetic process	GO:0008150;GO:0008152;GO:0009058	biological_process;metabolic process;biosynthetic process	GO:0008150;GO:0008152;GO:0009058
	si035916m	0.215299	0.31062	0.135865	0.437401	-1.19297	1	1	'10.1'	'cell wall.precursor synthesis'	'highly similar to ( 652) AT1G74910 | Symbols: | ADP-glucose pyrophosphorylase family protein | chr1:28135770-28138456 REVERSEhighly similar to ( 743) loc_os03g11050 12003.m35086 protein mannose-1-phosphate guanyltransferase, putative, expressed GCD1 NTP_transferase RfbA GlmU glgC GlgC no original description'	PACid:19681374	; mannose-1-phosphate guanyltransferase, putative, expressed	AT1G74910.1	LOC_Os03g11050.1		ADP-glucose pyrophosphorylase family protein	biological_process;metabolic process;biosynthetic process	GO:0008150;GO:0008152;GO:0009058	biological_process;metabolic process;biosynthetic process	GO:0008150;GO:0008152;GO:0009058	biological_process;metabolic process;biosynthetic process	GO:0008150;GO:0008152;GO:0009058
Seita.5G152200	si000857m	195.284	230.766	165.716	0.718113	-0.477718	0.0328681	0.0899988	'10.1'	'cell wall.precursor synthesis'	'highly similar to ( 604) AT5G18070 | Symbols: DRT101 | DRT101 (DNA-DAMAGE-REPAIR/TOLERATION 101); intramolecular transferase, phosphotransferases / magnesium ion binding | chr5:5981117-5982787 FORWARDhighly similar to ( 793) AGM1_ORYSA Phosphoacetylglucosamine mutase (EC 5.4.2.3) (PAGM) (Acetylglucosamine phosphomutase) (N-acetylglucosamine-phosphate mutase) - Oryza sativa (Rice)highly similar t…	PACid:19675933	DRT101; phosphoacetylglucosamine mutase, putative, expressed	AT5G18070.1	LOC_Os07g09720.1	GRMZM2G166597_T01	phosphoglucosamine mutase-related	response to stress;DNA metabolic process;metabolic process;response to abiotic stimulus;carbohydrate metabolic process;cellular process;nucleobase, nucleoside, nucleotide and nucleic acid metabolic process;biosynthetic process	GO:0006950;GO:0006259;GO:0008152;GO:0009628;GO:0005975;GO:0009987;GO:0006139;GO:0009058	response to stress;DNA metabolic process;metabolic process;response to abiotic stimulus;carbohydrate metabolic process;cellular process;nucleobase, nucleoside, nucleotide and nucleic acid metabolic process;biosynthetic process	GO:0006950;GO:0006259;GO:0008152;GO:0009628;GO:0005975;GO:0009987;GO:0006139;GO:0009058	response to stress;DNA metabolic process;metabolic process;response to abiotic stimulus;carbohydrate metabolic process;cellular process;nucleobase, nucleoside, nucleotide and nucleic acid metabolic process;biosynthetic process	GO:0006950;GO:0006259;GO:0008152;GO:0009628;GO:0005975;GO:0009987;GO:0006139;GO:0009058
Seita.7G235100	si010650m	185.354	266.483	117.747	0.441856	-1.17835	1.3e-07	1.34e-06	'10.1'	'cell wall.precursor synthesis'	'highly similar to ( 560) AT1G31070 | Symbols: | UDP-N-acetylglucosamine pyrophosphorylase-related | chr1:11084951-11088361 FORWARDhighly similar to ( 619) loc_os04g52370 12004.m35198 protein UDP-N-acetylglucosamine pyrophosphorylase, putative, expressed COG4284 UDPGP no original description'	PACid:19694016	GlcNAc1pUT1; UTP--glucose-1-phosphate uridylyltransferase, putative, expressed	AT1G31070.2	LOC_Os04g52370.1		N-acetylglucosamine-1-phosphate uridylyltransferase 1	nucleobase, nucleoside, nucleotide and nucleic acid metabolic process;carbohydrate metabolic process	GO:0006139;GO:0005975	nucleobase, nucleoside, nucleotide and nucleic acid metabolic process;carbohydrate metabolic process	GO:0006139;GO:0005975	nucleobase, nucleoside, nucleotide and nucleic acid metabolic process;carbohydrate metabolic process	GO:0006139;GO:0005975
Seita.6G026800	si013631m	583.216	569.918	594.299	1.04278	0.0604349	0.799197	0.978298	'10.1'	'cell wall.precursor synthesis'	'highly similar to ( 783) AT1G31070 | Symbols: | UDP-N-acetylglucosamine pyrophosphorylase-related | chr1:11084951-11088361 FORWARDhighly similar to ( 882) loc_os08g10600 12008.m26617 protein UDP-N-acetylglucosamine pyrophosphorylase, putative, expressed COG4284 UDPGP no original description'	PACid:19691576	GlcNAc1pUT1; UTP--glucose-1-phosphate uridylyltransferase, putative, expressed	AT1G31070.2	LOC_Os08g10600.1	GRMZM2G155729_T01	N-acetylglucosamine-1-phosphate uridylyltransferase 1	nucleobase, nucleoside, nucleotide and nucleic acid metabolic process;carbohydrate metabolic process	GO:0006139;GO:0005975	nucleobase, nucleoside, nucleotide and nucleic acid metabolic process;carbohydrate metabolic process	GO:0006139;GO:0005975	nucleobase, nucleoside, nucleotide and nucleic acid metabolic process;carbohydrate metabolic process	GO:0006139;GO:0005975
Seita.3G337900	si021011m	0.927746	0	1.70087	Inf	Inf	0.104629	0.233091	'10.2.1'	'cell wall.cellulose synthesis.cellulose synthase'	'nearly identical (1529) AT1G02730 | Symbols: ATCSLD5, CSLD5 | ATCSLD5; 1,4-beta-D-xylan synthase/ cellulose synthase | chr1:594697-598473 REVERSEnearly identical (1812) loc_os12g36890 12012.m07474 protein CSLD4 - cellulose synthase-like family D, expressedCellulose_synt no original description'	PACid:19701764	ATCSLD5,CSLD5,SOS6; CSLD4 - cellulose synthase-like family D, expressed	AT1G02730.1	LOC_Os12g36890.1	GRMZM2G015886_T01	cellulose synthase-like D5	biological_process;metabolic process;response to stress;response to abiotic stimulus;cellular process;biosynthetic process;carbohydrate metabolic process;multicellular organismal development	GO:0008150;GO:0008152;GO:0006950;GO:0009628;GO:0009987;GO:0009058;GO:0005975;GO:0007275	biological_process;metabolic process;response to stress;response to abiotic stimulus;cellular process;biosynthetic process;carbohydrate metabolic process;multicellular organismal development	GO:0008150;GO:0008152;GO:0006950;GO:0009628;GO:0009987;GO:0009058;GO:0005975;GO:0007275	biological_process;metabolic process;response to stress;response to abiotic stimulus;cellular process;biosynthetic process;carbohydrate metabolic process;multicellular organismal development	GO:0008150;GO:0008152;GO:0006950;GO:0009628;GO:0009987;GO:0009058;GO:0005975;GO:0007275
Seita.4G223900	si007846m	0.272076	0	0.498806	Inf	Inf	0.702733	0.921824	'10.2.1'	'cell wall.cellulose synthesis.cellulose synthase'	'highly similar to ( 664) AT2G25540 | Symbols: CESA10 | CESA10 (CELLULOSE SYNTHASE 10); cellulose synthase/ transferase, transferring glycosyl groups | chr2:10867070-10872077 REVERSEhighly similar to ( 791) loc_os06g39970 12006.m08534 protein CESA11 - cellulose synthaseCellulose_synt no original description'	PACid:19704983	AtCESA1,CESA1,RSW1; CESA11 - cellulose synthase, expressed	AT4G32410.1	LOC_Os06g39970.1	GRMZM2G349834_T01	cellulose synthase 1	metabolic process;response to stress;response to abiotic stimulus;biosynthetic process;carbohydrate metabolic process;cellular process	GO:0008152;GO:0006950;GO:0009628;GO:0009058;GO:0005975;GO:0009987	metabolic process;response to stress;response to abiotic stimulus;biosynthetic process;carbohydrate metabolic process;cellular process	GO:0008152;GO:0006950;GO:0009628;GO:0009058;GO:0005975;GO:0009987	metabolic process;response to stress;response to abiotic stimulus;biosynthetic process;carbohydrate metabolic process;cellular process	GO:0008152;GO:0006950;GO:0009628;GO:0009058;GO:0005975;GO:0009987
Seita.2G348000	si032230m	0.0729428	0	0.133728	Inf	Inf	1	1	'10.2.1'	'cell wall.cellulose synthesis.cellulose synthase'	'highly similar to ( 711) AT3G03050 | Symbols: CSLD3, KJK, ATCSLD3 | CSLD3 (CELLULOSE SYNTHASE-LIKE D3); cellulose synthase/ transferase, transferring glycosyl groups | chr3:687873-691629 FORWARDnearly identical (1323) loc_os07g36750 12007.m07925 protein CSLF3 - cellulose synthase-like family F; beta1,3;1,4 glucan synthase, expressedCellulose_synt no original description'	PACid:19713204	ATCSLD5,CSLD5,SOS6; CSLF3 - cellulose synthase-like family F; beta1,3;1,4 glucan synthase, expressed	AT1G02730.1	LOC_Os07g36750.1	GRMZM2G339645_T01	cellulose synthase-like D5	biological_process;metabolic process;response to stress;response to abiotic stimulus;cellular process;biosynthetic process;carbohydrate metabolic process;multicellular organismal development	GO:0008150;GO:0008152;GO:0006950;GO:0009628;GO:0009987;GO:0009058;GO:0005975;GO:0007275	biological_process;metabolic process;response to stress;response to abiotic stimulus;cellular process;biosynthetic process;carbohydrate metabolic process;multicellular organismal development	GO:0008150;GO:0008152;GO:0006950;GO:0009628;GO:0009987;GO:0009058;GO:0005975;GO:0007275	biological_process;metabolic process;response to stress;response to abiotic stimulus;cellular process;biosynthetic process;carbohydrate metabolic process;multicellular organismal development	GO:0008150;GO:0008152;GO:0006950;GO:0009628;GO:0009987;GO:0009058;GO:0005975;GO:0007275
Seita.9G275800	si034259m	0.0729428	0	0.133728	Inf	Inf	1	1	'10.2.1'	'cell wall.cellulose synthesis.cellulose synthase'	'highly similar to ( 652) AT3G03050 | Symbols: CSLD3, KJK, ATCSLD3 | CSLD3 (CELLULOSE SYNTHASE-LIKE D3); cellulose synthase/ transferase, transferring glycosyl groups | chr3:687873-691629 FORWARDhighly similar to ( 894) loc_os10g20260 12010.m05047 protein CSLF7 - cellulose synthase-like family F; beta1,3;1,4 glucan synthase, expressedCellulose_synt no original description'	PACid:19684786	ATCSLD3,CSLD3,KJK; CSLF7 - cellulose synthase-like family F; beta1,3;1,4 glucan synthase, expressed	AT3G03050.1	LOC_Os10g20260.1	GRMZM2G164761_T01	cellulose synthase-like D3	response to stress;response to abiotic stimulus;biosynthetic process;carbohydrate metabolic process;anatomical structure morphogenesis;cell differentiation;multicellular organismal development;cell growth;cellular process	GO:0006950;GO:0009628;GO:0009058;GO:0005975;GO:0009653;GO:0030154;GO:0007275;GO:0016049;GO:0009987	response to stress;response to abiotic stimulus;biosynthetic process;carbohydrate metabolic process;anatomical structure morphogenesis;cell differentiation;multicellular organismal development;cell growth;cellular process	GO:0006950;GO:0009628;GO:0009058;GO:0005975;GO:0009653;GO:0030154;GO:0007275;GO:0016049;GO:0009987	response to stress;response to abiotic stimulus;biosynthetic process;carbohydrate metabolic process;anatomical structure morphogenesis;cell differentiation;multicellular organismal development;cell growth;cellular process	GO:0006950;GO:0009628;GO:0009058;GO:0005975;GO:0009653;GO:0030154;GO:0007275;GO:0016049;GO:0009987
Seita.4G160600	si008500m	0	0	0	NA	NA	NA	NA	'10.2.1'	'cell wall.cellulose synthesis.cellulose synthase'	'nearly identical (1392) AT2G33100 | Symbols: ATCSLD1, CSLD1 | ATCSLD1; cellulose synthase/ transferase, transferring glycosyl groups | chr2:14036494-14040044 REVERSEnearly identical (1678) loc_os06g22980 12006.m06951 protein CSLD5 - cellulose synthase-like family D, expressedCellulose_synt no original description'	PACid:19704525	ATCSLD1,CSLD1; CSLD5 - cellulose synthase-like family D, expressed	AT2G33100.1	LOC_Os06g22980.1	GRMZM2G061764_T01	cellulose synthase-like D1	pollination;biosynthetic process;carbohydrate metabolic process;cellular process	GO:0009856;GO:0009058;GO:0005975;GO:0009987	pollination;biosynthetic process;carbohydrate metabolic process;cellular process	GO:0009856;GO:0009058;GO:0005975;GO:0009987	pollination;biosynthetic process;carbohydrate metabolic process;cellular process	GO:0009856;GO:0009058;GO:0005975;GO:0009987
Seita.6G120700	si015820m	0	0	0	NA	NA	NA	NA	'10.2.1'	'cell wall.cellulose synthesis.cellulose synthase'	'nearly identical (1672) AT4G38190 | Symbols: ATCSLD4, CSLD4 | ATCSLD4; cellulose synthase/ transferase, transferring glycosyl groups | chr4:17910096-17913641 REVERSEnearly identical (1925) loc_os08g25710 12008.m06587 protein CSLD3 - cellulose synthase-like family D, expressedCellulose_synt no original description'	PACid:19692605	ATCSLD4,CSLD4; CSLD3 - cellulose synthase-like family D, expressed	AT4G38190.1	LOC_Os08g25710.1	GRMZM2G044269_T01	cellulose synthase like D4	pollination;biosynthetic process;carbohydrate metabolic process;cellular process	GO:0009856;GO:0009058;GO:0005975;GO:0009987	pollination;biosynthetic process;carbohydrate metabolic process;cellular process	GO:0009856;GO:0009058;GO:0005975;GO:0009987	pollination;biosynthetic process;carbohydrate metabolic process;cellular process	GO:0009856;GO:0009058;GO:0005975;GO:0009987
Seita.2G115400	si028764m	0	0	0	NA	NA	NA	NA	'10.2.1'	'cell wall.cellulose synthesis.cellulose synthase'	'nearly identical (1550) AT5G64740 | Symbols: CESA6, IXR2, E112, PRC1 | CESA6 (CELLULOSE SYNTHASE 6); cellulose synthase/ transferase, transferring glycosyl groups | chr5:25881555-25886333 FORWARDnearly identical (2028) loc_os07g24190 12007.m28970 protein CESA3 - cellulose synthase, expressedCellulose_synt no original description'	PACid:19712135	CESA6,E112,IXR2,PRC1; CESA3 - cellulose synthase, expressed	AT5G64740.1	LOC_Os07g24190.1	GRMZM2G025231_T02	cellulose synthase 6	metabolic process;biosynthetic process;carbohydrate metabolic process;cellular process	GO:0008152;GO:0009058;GO:0005975;GO:0009987	metabolic process;biosynthetic process;carbohydrate metabolic process;cellular process	GO:0008152;GO:0009058;GO:0005975;GO:0009987	metabolic process;biosynthetic process;carbohydrate metabolic process;cellular process	GO:0008152;GO:0009058;GO:0005975;GO:0009987
	si028766m	0	0	0	NA	NA	NA	NA	'10.2.1'	'cell wall.cellulose synthesis.cellulose synthase'	'nearly identical (1547) AT5G64740 | Symbols: CESA6, IXR2, E112, PRC1 | CESA6 (CELLULOSE SYNTHASE 6); cellulose synthase/ transferase, transferring glycosyl groups | chr5:25881555-25886333 FORWARDnearly identical (2019) loc_os07g24190 12007.m28970 protein CESA3 - cellulose synthase, expressedCellulose_synt no original description'	PACid:19712136	CESA6,E112,IXR2,PRC1; CESA3 - cellulose synthase, expressed	AT5G64740.1	LOC_Os07g24190.1		cellulose synthase 6	metabolic process;biosynthetic process;carbohydrate metabolic process;cellular process	GO:0008152;GO:0009058;GO:0005975;GO:0009987	metabolic process;biosynthetic process;carbohydrate metabolic process;cellular process	GO:0008152;GO:0009058;GO:0005975;GO:0009987	metabolic process;biosynthetic process;carbohydrate metabolic process;cellular process	GO:0008152;GO:0009058;GO:0005975;GO:0009987
	si029554m	0	0	0	NA	NA	NA	NA	'10.2.1'	'cell wall.cellulose synthesis.cellulose synthase'	'highly similar to ( 537) AT1G55850 | Symbols: ATCSLE1, CSLE1 | ATCSLE1; cellulose synthase/ transferase, transferring glycosyl groups | chr1:20876752-20879414 FORWARDhighly similar to ( 812) loc_os09g30130 12009.m060004 protein CSLE6 - cellulose synthase-like family E, expressedCellulose_synt no original description'	PACid:19709992	ATCSLE1,CSLE1; CSLE6 - cellulose synthase-like family E, expressed	AT1G55850.1	LOC_Os09g30130.1		cellulose synthase like E1	biosynthetic process;carbohydrate metabolic process;cellular process	GO:0009058;GO:0005975;GO:0009987	biosynthetic process;carbohydrate metabolic process;cellular process	GO:0009058;GO:0005975;GO:0009987	biosynthetic process;carbohydrate metabolic process;cellular process	GO:0009058;GO:0005975;GO:0009987
Seita.2G347900	si031960m	0	0	0	NA	NA	NA	NA	'10.2.1'	'cell wall.cellulose synthesis.cellulose synthase'	'highly similar to ( 546) AT4G38190 | Symbols: ATCSLD4, CSLD4 | ATCSLD4; cellulose synthase/ transferase, transferring glycosyl groups | chr4:17910096-17913641 REVERSEnearly identical (1089) loc_os07g36750 12007.m07925 protein CSLF3 - cellulose synthase-like family F; beta1,3;1,4 glucan synthase, expressedCellulose_synt no original description'	PACid:19713193	ATCSLD5,CSLD5,SOS6; CSLF3 - cellulose synthase-like family F; beta1,3;1,4 glucan synthase, expressed	AT1G02730.1	LOC_Os07g36750.1		cellulose synthase-like D5	biological_process;metabolic process;response to stress;response to abiotic stimulus;cellular process;biosynthetic process;carbohydrate metabolic process;multicellular organismal development	GO:0008150;GO:0008152;GO:0006950;GO:0009628;GO:0009987;GO:0009058;GO:0005975;GO:0007275	biological_process;metabolic process;response to stress;response to abiotic stimulus;cellular process;biosynthetic process;carbohydrate metabolic process;multicellular organismal development	GO:0008150;GO:0008152;GO:0006950;GO:0009628;GO:0009987;GO:0009058;GO:0005975;GO:0007275	biological_process;metabolic process;response to stress;response to abiotic stimulus;cellular process;biosynthetic process;carbohydrate metabolic process;multicellular organismal development	GO:0008150;GO:0008152;GO:0006950;GO:0009628;GO:0009987;GO:0009058;GO:0005975;GO:0007275
Seita.2G243900	si029066m	0.166361	0.238979	0.105846	0.44291	-1.17491	0.991878	1	'10.2.1'	'cell wall.cellulose synthesis.cellulose synthase'	'highly similar to ( 736) AT1G55850 | Symbols: ATCSLE1, CSLE1 | ATCSLE1; cellulose synthase/ transferase, transferring glycosyl groups | chr1:20876752-20879414 FORWARDnearly identical (1161) loc_os09g30130 12009.m060004 protein CSLE6 - cellulose synthase-like family E, expressedCellulose_synt no original description'	PACid:19709991	ATCSLE1,CSLE1; CSLE6 - cellulose synthase-like family E, expressed	AT1G55850.1	LOC_Os09g30130.1	GRMZM2G014558_T01	cellulose synthase like E1	biosynthetic process;carbohydrate metabolic process;cellular process	GO:0009058;GO:0005975;GO:0009987	biosynthetic process;carbohydrate metabolic process;cellular process	GO:0009058;GO:0005975;GO:0009987	biosynthetic process;carbohydrate metabolic process;cellular process	GO:0009058;GO:0005975;GO:0009987
Seita.2G347800	si028885m	4.50491	6.61833	2.74372	0.414564	-1.27033	0.136168	0.286585	'10.2.1'	'cell wall.cellulose synthesis.cellulose synthase'	'highly similar to ( 800) AT3G03050 | Symbols: CSLD3, KJK, ATCSLD3 | CSLD3 (CELLULOSE SYNTHASE-LIKE D3); cellulose synthase/ transferase, transferring glycosyl groups | chr3:687873-691629 FORWARDnearly identical (1320) loc_os07g36690 12007.m07919 protein CSLF2 - cellulose synthase-like family F; beta1,3;1,4 glucan synthase, expressedCellulose_synt no original description'	PACid:19709353	ATCSLD2,CSLD2; CSLF4 - cellulose synthase-like family F; beta1,3;1,4 glucan synthase, expressed	AT5G16910.1	LOC_Os07g36740.1	GRMZM2G103972_T01	cellulose-synthase like D2	response to stress;response to abiotic stimulus;biosynthetic process;carbohydrate metabolic process;anatomical structure morphogenesis;cell differentiation;multicellular organismal development;cell growth;cellular process	GO:0006950;GO:0009628;GO:0009058;GO:0005975;GO:0009653;GO:0030154;GO:0007275;GO:0016049;GO:0009987	response to stress;response to abiotic stimulus;biosynthetic process;carbohydrate metabolic process;anatomical structure morphogenesis;cell differentiation;multicellular organismal development;cell growth;cellular process	GO:0006950;GO:0009628;GO:0009058;GO:0005975;GO:0009653;GO:0030154;GO:0007275;GO:0016049;GO:0009987	response to stress;response to abiotic stimulus;biosynthetic process;carbohydrate metabolic process;anatomical structure morphogenesis;cell differentiation;multicellular organismal development;cell growth;cellular process	GO:0006950;GO:0009628;GO:0009058;GO:0005975;GO:0009653;GO:0030154;GO:0007275;GO:0016049;GO:0009987
Seita.2G347700	si028860m	18.474	14.7513	21.5763	1.46266	0.548599	0.205821	0.394817	'10.2.1'	'cell wall.cellulose synthesis.cellulose synthase'	'highly similar to ( 724) AT5G16910 | Symbols: ATCSLD2, CSLD2 | CSLD2 (CELLULOSE-SYNTHASE LIKE D2); cellulose synthase/ transferase, transferring glycosyl groups | chr5:5561679-5565290 FORWARDnearly identical (1327) loc_os07g36630 12007.m07914 protein CSLF8 - cellulose synthase-like family F; beta1,3;1,4 glucan synthase, expressedCellulose_synt no original description'	PACid:19712632	ATCSLD2,CSLD2; CSLF8 - cellulose synthase-like family F; beta1,3;1,4 glucan synthase, expressed	AT5G16910.1	LOC_Os07g36630.1	GRMZM2G113432_T01	cellulose-synthase like D2	biological_process;metabolic process;response to stress;response to abiotic stimulus;cellular process;biosynthetic process;carbohydrate metabolic process;multicellular organismal development	GO:0008150;GO:0008152;GO:0006950;GO:0009628;GO:0009987;GO:0009058;GO:0005975;GO:0007275	biological_process;metabolic process;response to stress;response to abiotic stimulus;cellular process;biosynthetic process;carbohydrate metabolic process;multicellular organismal development	GO:0008150;GO:0008152;GO:0006950;GO:0009628;GO:0009987;GO:0009058;GO:0005975;GO:0007275	biological_process;metabolic process;response to stress;response to abiotic stimulus;cellular process;biosynthetic process;carbohydrate metabolic process;multicellular organismal development	GO:0008150;GO:0008152;GO:0006950;GO:0009628;GO:0009987;GO:0009058;GO:0005975;GO:0007275
Seita.9G307100	si033974m	30.5146	16.7238	42.0069	2.5118	1.32872	5.37e-05	0.000325911	'10.2.1'	'cell wall.cellulose synthesis.cellulose synthase'	'nearly identical (1786) AT3G03050 | Symbols: CSLD3, KJK, ATCSLD3 | CSLD3 (CELLULOSE SYNTHASE-LIKE D3); cellulose synthase/ transferase, transferring glycosyl groups | chr3:687873-691629 FORWARDnearly identical (1945) loc_os10g42750 12010.m07027 protein CSLD1 - cellulose synthase-like family D, expressedCellulose_synt no original description'	PACid:19684682	ATCSLD3,CSLD3,KJK; CSLD1 - cellulose synthase-like family D, expressed	AT3G03050.1	LOC_Os10g42750.1	GRMZM2G436299_T01	cellulose synthase-like D3	biological_process;response to stress;response to abiotic stimulus;biosynthetic process;carbohydrate metabolic process;cellular process	GO:0008150;GO:0006950;GO:0009628;GO:0009058;GO:0005975;GO:0009987	biological_process;response to stress;response to abiotic stimulus;biosynthetic process;carbohydrate metabolic process;cellular process	GO:0008150;GO:0006950;GO:0009628;GO:0009058;GO:0005975;GO:0009987	biological_process;response to stress;response to abiotic stimulus;biosynthetic process;carbohydrate metabolic process;cellular process	GO:0008150;GO:0006950;GO:0009628;GO:0009058;GO:0005975;GO:0009987
Seita.2G347600	si028873m	39.8348	17.726	58.2587	3.28662	1.7166	0.000527754	0.00251325	'10.2.1'	'cell wall.cellulose synthesis.cellulose synthase'	'highly similar to ( 680) AT5G16910 | Symbols: ATCSLD2, CSLD2 | CSLD2 (CELLULOSE-SYNTHASE LIKE D2); cellulose synthase/ transferase, transferring glycosyl groups | chr5:5561679-5565290 FORWARDnearly identical (1145) loc_os07g36610 12007.m07913 protein CSLF9 - cellulose synthase-like family F; beta1,3;1,4 glucan synthase, expressedCellulose_synt no original description'	PACid:19713217	ATCSLD5,CSLD5,SOS6; CSLF9 - cellulose synthase-like family F; beta1,3;1,4 glucan synthase, expressed	AT1G02730.1	LOC_Os07g36610.1		cellulose synthase-like D5	biological_process;metabolic process;response to stress;response to abiotic stimulus;cellular process;biosynthetic process;carbohydrate metabolic process;multicellular organismal development	GO:0008150;GO:0008152;GO:0006950;GO:0009628;GO:0009987;GO:0009058;GO:0005975;GO:0007275	biological_process;metabolic process;response to stress;response to abiotic stimulus;cellular process;biosynthetic process;carbohydrate metabolic process;multicellular organismal development	GO:0008150;GO:0008152;GO:0006950;GO:0009628;GO:0009987;GO:0009058;GO:0005975;GO:0007275	biological_process;metabolic process;response to stress;response to abiotic stimulus;cellular process;biosynthetic process;carbohydrate metabolic process;multicellular organismal development	GO:0008150;GO:0008152;GO:0006950;GO:0009628;GO:0009987;GO:0009058;GO:0005975;GO:0007275
Seita.4G211600	si005779m	38.3168	31.3557	44.1177	1.40701	0.492631	0.172558	0.344383	'10.2.1'	'cell wall.cellulose synthesis.cellulose synthase'	'nearly identical (1326) AT2G21770 | Symbols: CESA9, CESA09 | CESA9 (CELLULOSE SYNTHASE A9); cellulose synthase/ transferase, transferring glycosyl groups | chr2:9284837-9289495 FORWARDnearly identical (1268) loc_os07g24190 12007.m28970 protein CESA3 - cellulose synthase, expressedCellulose_synt no original description'	PACid:19703316	CESA09,CESA9; CESA3 - cellulose synthase, expressed	AT2G21770.1	LOC_Os07g24190.1		cellulose synthase A9	metabolic process;biosynthetic process;carbohydrate metabolic process;cellular process	GO:0008152;GO:0009058;GO:0005975;GO:0009987	metabolic process;biosynthetic process;carbohydrate metabolic process;cellular process	GO:0008152;GO:0009058;GO:0005975;GO:0009987	metabolic process;biosynthetic process;carbohydrate metabolic process;cellular process	GO:0008152;GO:0009058;GO:0005975;GO:0009987
	si033145m	55.2405	54.8494	55.5663	1.01307	0.018733	0.895792	1	'10.2.1'	'cell wall.cellulose synthesis.cellulose synthase'	'very weakly similar to (84.0) loc_os09g30130 12009.m060004 protein CSLE6 - cellulose synthase-like family E, expressed no original description'	PACid:19709617	ATCSLE1,CSLE1; CSLE2 - cellulose synthase-like family E, expressed	AT1G55850.1	LOC_Os02g49332.1		cellulose synthase like E1	biosynthetic process;carbohydrate metabolic process;cellular process	GO:0009058;GO:0005975;GO:0009987	biosynthetic process;carbohydrate metabolic process;cellular process	GO:0009058;GO:0005975;GO:0009987	biosynthetic process;carbohydrate metabolic process;cellular process	GO:0009058;GO:0005975;GO:0009987
	si016995m	69.3794	82.5464	58.4069	0.707564	-0.499067	0.0843011	0.195623	'10.2.1'	'cell wall.cellulose synthesis.cellulose synthase'	'moderately similar to ( 460) AT1G55850 | Symbols: ATCSLE1, CSLE1 | ATCSLE1; cellulose synthase/ transferase, transferring glycosyl groups | chr1:20876752-20879414 FORWARDhighly similar to ( 842) loc_os02g49332 12002.m34039 protein CSLE2 - cellulose synthase-like family E, expressedCellulose_synt no original description'	PACid:19688980	ATCSLE1,CSLE1; CSLE2 - cellulose synthase-like family E, expressed	AT1G55850.1	LOC_Os02g49332.1		cellulose synthase like E1	biosynthetic process;carbohydrate metabolic process;cellular process	GO:0009058;GO:0005975;GO:0009987	biosynthetic process;carbohydrate metabolic process;cellular process	GO:0009058;GO:0005975;GO:0009987	biosynthetic process;carbohydrate metabolic process;cellular process	GO:0009058;GO:0005975;GO:0009987
[truncated: 40,183 more rows]

## Sheet: Supplementary Table 2
Supplementary Table 2. Protein groups identified by LC-MS. This table is an summarised output from MaxQuant after processing data from the 5 biological replicates.
[truncated: 1,886 more rows]
[truncated: 58 more columns]

## Sheet: Supplementary Table 3
Supplementary Table 3. Complete Gene Ontology list for significantly up-regulated genes in the heat-stressed plants produced by agriGO. GO terms with hypergeometric test p < 0.05 and Benjamini-Yekutieli FDR <0.1 are shaded green and are considered significantly enriched. Term_type: P = Biological process; F = Molecular function; C = Cellular component. See Supplementary Methods for details.
[truncated: 1,549 more rows]

[truncated: 2 more sheets: Supplementary Table 4, Supplementary Table 5]
